# Supplementary material for: Host Transcriptome Analysis of Spodoptera frugiperda Larvae Parasitized by Microplitis manilae
Source: Insects. 2023 Jan 17;14(2):100. doi: 10.3390/insects14020100 (PMC9966743; doi:10.3390/insects14020100)
Supplement: Supplementary file 1 [file insects-14-00100-s001.zip]

Archive with 7 entries (7 files):
- Table S1. qPCR primers used in the maintext.xlsx
- Table S2. Overview of RNA-sequencing results.xlsx
- Table S3. The list of DEGs in P2 vs NP2 comparison.xlsx
- Table S4. The list of DEGs in P24 vs NP24 comparison.xlsx
- Table S5. The list of DEGs in P48 vs NP48 comparison.xlsx
- Table S6. The common DEGs involved in metabolism in at least two time points after parasitization.xlsx
- Table S7. The common DEGs involved in immunity in at least two time points after parasitization.xlsx
