# Supplementary material for: Host Transcriptome Analysis of Spodoptera frugiperda Larvae Parasitized by Microplitis manilae
Source: Insects. 2023 Jan 17;14(2):100. doi: 10.3390/insects14020100 (PMC9966743; doi:10.3390/insects14020100)
Supplement: Supplementary file 1 [file insects-14-00100-s001.zip › Table S1. qPCR primers used in the maintext.xlsx]

## Sheet: Sheet1
Table S1. qPCR primers used in the maintext
Gene name	Forward sequence (5'-3')	Reverse sequence (5'-3')
actin	CGTCGCTGGTGACTCCAAGAAC	AATGTGGGCTGTGTGGCAATCC
LOC118264181	CACGGTATAAGAGGCTGAGGAGTC	GTGGCGGGCAAGGTCTCG
LOC118266466	GTTGCGGCTGGTTGGACTATTAC	ACGAAGCAGGTTCCGATGGC
LOC118267597	AGGTTGCTCGCCATGCTTCC	CTCCACCGTCAATGTAGTCGTAGG
LOC118269163	GACAAGGATGGAGACGAGGAGAG	GGCAAGTGTAGGCAGTCAAATGG
LOC118274553	GTGTTCCAGAGAGCCCGTGAG	ACAAGATGCCAATGCCAGTGATG
LOC118274700	GGGTGTTGTTGGCGGTTTGTG	GTTGTAGGTGAGGCAGTGAGAGG
LOC118274789	CTCGTCCGTCACCATTCCCTAC	ATCCACAGCCGCAGAAGTCG
LOC118275234	CCGTGAGGTGACCGCTGTG	ACAAGATGCCAATGCCAGTGATG
LOC118276257	CGTGAGTCCCGCTGTAAGATGG	GACCGCAGGCTGACTTCTCC
LOC118278683	GCAGGGTAAGAGTGAAGGGTAGC	TGAAGCGAGGGTTGAAATGAAACG
LOC118280769	CACACTTCTGAATCTCGCACACTC	CATTCTTCGCCAGTTGTCTCTTCG
LOC118281162	CCCACTTACCACCACACAACAAC	TGCTGCTGCCGCTGATGC
LOC118282238	CAATGGCACTCTTAATGGGACACC	TGGCATCTGAATGACGCTCTGG
