# Supplementary material for: Host Transcriptome Analysis of Spodoptera frugiperda Larvae Parasitized by Microplitis manilae
Source: Insects. 2023 Jan 17;14(2):100. doi: 10.3390/insects14020100 (PMC9966743; doi:10.3390/insects14020100)
Supplement: Supplementary file 1 [file insects-14-00100-s001.zip › Table S2. Overview of RNA-sequencing results.xlsx]

## Sheet: Table S2. Overview of RNA-seque
Table S2. Overview of RNA-sequencing results
Sample	Raw reads	Raw bases	Clean reads	Clean bases	Error rate(%)	Q20(%)	Q30(%)
Sf_NP2_1	65183584	9777537600	65142856	9600650795	0.0246	98.1	94.64
Sf_NP2_2	83234296	12485144400	83150088	12279659428	0.0247	98.04	94.52
Sf_NP2_3	63704380	9555657000	63635778	9389663191	0.0249	97.96	94.32
Sf_P2_1	64745274	9711791100	64714302	9645842717	0.0247	98.09	94.51
Sf_P2_2	54594498	8189174700	54569312	8105929167	0.0246	98.14	94.66
Sf_P2_3	69374810	10406221500	69339200	10278401273	0.0248	98.02	94.39
Sf_NP24_1	54546006	8181900900	54516412	8086525864	0.0291	96.25	90.69
Sf_NP24_2	63294890	9494233500	63252250	9326929161	0.0272	97.03	92.27
Sf_NP24_3	65563102	9834465300	65530510	9675231110	0.0269	97.16	92.53
Sf_P24_1	63842350	9576352500	63787128	9424497104	0.0272	97.02	92.27
Sf_P24_2	61668740	9250311000	61602394	9124771383	0.0277	96.83	91.85
Sf_P24_3	64078470	9611770500	64013328	9453886683	0.0272	97.03	92.31
Sf_NP48_1	51487902	7723185300	51462150	7619812083	0.027	97.13	92.44
Sf_NP48_2	59745498	8961824700	59708266	8840116085	0.0271	97.08	92.34
Sf_NP48_3	74638792	11195818800	74568120	10682451668	0.0268	97.18	92.62
Sf_P48_1	62522646	9378396900	62483852	9220281169	0.0272	97.02	92.25
Sf_P48_2	55744172	8361625800	55708418	8255204792	0.0271	97.08	92.32
Sf_P48_3	60708944	9106341600	60663544	8928537564	0.027	97.1	92.43
