# Supplementary material for: Host Transcriptome Analysis of Spodoptera frugiperda Larvae Parasitized by Microplitis manilae
Source: Insects. 2023 Jan 17;14(2):100. doi: 10.3390/insects14020100 (PMC9966743; doi:10.3390/insects14020100)
Supplement: Supplementary file 1 [file insects-14-00100-s001.zip › Table S3. The list of DEGs in P2 vs NP2 comparison.xlsx]

## Sheet: Sheet1
Table S3. The list of DEGs in P2 vs NP2 comparison
Gene ID	log2 Fold change(P2/NP2)	P-adj	Regulate	NR_tophit_description
LOC118261804	5.85525	0.000337113	up	XP_022815928.1 cuticle protein 19-like [Spodoptera litura]
LOC118261814	1.54672	0.023499	up	XP_022816384.1 lymphocyte antigen 75-like [Spodoptera litura]
LOC118261817	1.36948	2.35924e-24	up	XP_022832522.1 peptidoglycan-recognition protein SC2-like isoform X3 [Spodoptera litura]
LOC118261822	1.60711	2.71925e-12	up	XP_022816044.1 protein still life, isoform SIF type 1 isoform X1 [Spodoptera litura]
LOC118261846	-1.43928	0.00017134	down	XP_022816093.1 elongation of very long chain fatty acids protein 7-like [Spodoptera litura]
LOC118261865	1.12628	2.59029e-16	up	XP_022816082.1 sphingomyelin synthase-related 1-like isoform X1 [Spodoptera litura]
LOC118261867	1.62175	2.16744e-05	up	XP_022816322.1 poly [ADP-ribose] polymerase 1-like [Spodoptera litura]
LOC118261896	-1.06556	0.00774319	down	PCG65592.1 hypothetical protein B5V51_8943 [Heliothis virescens]
LOC118261915	1.28643	0.000954952	up	XP_026729596.1 uncharacterized protein LOC113495186 [Trichoplusia ni]
LOC118261923	1.83428	2.57805e-07	up	XP_022834226.1 uncharacterized protein LOC111361985 isoform X1 [Spodoptera litura]
LOC118261929	-1.60734	8.59964e-15	down	AYM01160.1 glutathione-S-transferase epsilon class [Spodoptera littoralis]
LOC118261930	-1.73756	1.32405e-08	down	XP_022816224.1 uncharacterized protein LOC111349356 [Spodoptera litura]
LOC118261931	-1.3123	1.65072e-06	down	AYM01159.1 glutathione-S-transferase epsilon class [Spodoptera littoralis]
LOC118261936	-1.4517	2.298e-05	down	XP_022834249.1 kinesin-like protein KIF18A isoform X1 [Spodoptera litura]
LOC118261938	1.13785	0.00155039	up	XP_022816654.1 LOW QUALITY PROTEIN: netrin receptor UNC5B-like [Spodoptera litura]
LOC118261988	1.85261	4.1425e-15	up	XP_022816313.1 pancreatic triacylglycerol lipase-like [Spodoptera litura]
LOC118261992	5.80434	0.00032926	up	XP_022815928.1 cuticle protein 19-like [Spodoptera litura]
LOC118261997	2.23643	1.815e-06	up	XP_022816305.1 cadherin-23 [Spodoptera litura]
LOC118262002	1.3631	0.00118858	up	XP_022832744.1 sodium/potassium/calcium exchanger 4-like [Spodoptera litura]
LOC118262003	1.07952	3.99509e-11	up	XP_022816590.1 zonadhesin-like [Spodoptera litura]
LOC118262010	2.8355	1.49338e-30	up	XP_022832851.1 SET and MYND domain-containing protein 4-like isoform X1 [Spodoptera litura]
LOC118262012	1.86689	4.42245e-08	up	XP_022816314.1 protein spaetzle 5 [Spodoptera litura]
LOC118262040	1.02177	3.30457e-05	up	XP_022816688.1 proteoglycan 4-like isoform X3 [Spodoptera litura]
LOC118262045	1.33501	7.82834e-09	up	_
LOC118262061	-1.10233	0.00207687	down	XP_022834255.1 LOW QUALITY PROTEIN: signal recognition particle subunit SRP72 [Spodoptera litura]
LOC118262065	-1.65095	5.91204e-11	down	XP_022816393.1 abscisic acid and environmental stress-inducible protein-like [Spodoptera litura]
LOC118262075	1.96785	4.79412e-10	up	XP_021182008.1 MAP kinase-interacting serine/threonine-protein kinase 1-like isoform X3 [Helicoverpa armigera]
LOC118262078	-2.08538	0.00380795	down	XP_022815917.1 glutathione S-transferase 1-like [Spodoptera litura]
LOC118262105	1.41368	9.62609e-10	up	XP_022815993.1 protocadherin-like wing polarity protein stan isoform X2 [Spodoptera litura]
LOC118262115	-1.17862	0.000809638	down	XP_022816240.1 multiple inositol polyphosphate phosphatase 1-like [Spodoptera litura]
LOC118262119	1.27388	6.11981e-06	up	XP_021188387.1 dedicator of cytokinesis protein 3 isoform X1 [Helicoverpa armigera]
LOC118262124	1.28388	0.0226778	up	XP_022816724.1 netrin receptor unc-5-like isoform X1 [Spodoptera litura]
LOC118262144	1.08649	5.24331e-14	up	XP_021186766.1 rho GTPase-activating protein 1-like [Helicoverpa armigera]
LOC118262192	-1.13176	0.00442716	down	XP_022828710.1 protein takeout [Spodoptera litura]
LOC118262204	1.03057	0.000885098	up	XP_022818473.1 protein kinase C-binding protein 1-like isoform X1 [Spodoptera litura]
LOC118262208	1.2374	1.23571e-06	up	XP_022827150.1 anoctamin-1-like [Spodoptera litura]
LOC118262220	-1.37266	0.023753	down	XP_022826451.1 protein takeout-like [Spodoptera litura]
LOC118262233	-1.36359	3.44271e-10	down	XP_022828667.1 kelch domain-containing protein 4-like [Spodoptera litura]
LOC118262242	1.4035	1.79793e-14	up	XP_022821801.1 stromelysin-3 isoform X1 [Spodoptera litura]
LOC118262266	1.30809	2.87029e-06	up	XP_022819546.1 protein sickie isoform X14 [Spodoptera litura]
LOC118262272	1.00126	0.000206289	up	XP_022823953.1 neuropathy target esterase sws isoform X3 [Spodoptera litura]
LOC118262274	-1.16746	0.0018285	down	XP_022821758.1 RNA-binding protein 1 isoform X1 [Spodoptera litura]
LOC118262294	-1.68011	4.11364e-10	down	XP_022824034.1 116 kDa U5 small nuclear ribonucleoprotein component [Spodoptera litura]
LOC118262308	1.03671	6.52509e-08	up	XP_022820751.1 nucleolar complex protein 4 homolog B [Spodoptera litura]
LOC118262316	-1.07124	0.00222247	down	XP_022818641.1 replication factor C subunit 4 [Spodoptera litura]
LOC118262317	-1.40864	5.41336e-06	down	XP_022818650.1 ribonuclease H2 subunit B [Spodoptera litura]
LOC118262320	1.08361	0.0385662	up	XP_022819181.1 neurogenic locus Notch protein isoform X1 [Spodoptera litura]
LOC118262368	1.53483	5.54567e-07	up	XP_022829608.1 uncharacterized protein LOC111358621 isoform X1 [Spodoptera litura]
LOC118262375	-1.36185	6.30553e-06	down	XP_022819700.1 HIG1 domain family member 1C-like [Spodoptera litura]
LOC118262383	-1.02015	6.05711e-21	down	XP_022827498.1 uncharacterized protein CG16817-like [Spodoptera litura]
LOC118262384	1.25914	6.05838e-10	up	XP_022820696.1 potassium voltage-gated channel unc-103-like isoform X1 [Spodoptera litura]
LOC118262390	-1.24976	0.00312229	down	XP_022823335.1 surfeit locus protein 6 homolog [Spodoptera litura]
LOC118262392	1.13583	3.43964e-06	up	XP_022823330.1 zinc finger protein 235-like [Spodoptera litura]
LOC118262394	2.85206	0.000108339	up	XP_022821417.1 putative sulfiredoxin [Spodoptera litura]
LOC118262437	1.41055	0.000147495	up	XP_022823593.1 probable E3 ubiquitin-protein ligase HERC4 [Spodoptera litura]
LOC118262449	-1.88618	4.30296e-07	down	XP_022824762.1 uncharacterized protein LOC111355216 [Spodoptera litura]
LOC118262450	1.06757	6.60708e-06	up	XP_022819181.1 neurogenic locus Notch protein isoform X1 [Spodoptera litura]
LOC118262452	1.08349	1.80649e-05	up	XP_022820245.1 innexin inx1 [Spodoptera litura]
LOC118262470	-1.11827	7.20745e-06	down	XP_022819134.1 U3 small nucleolar ribonucleoprotein protein IMP3 [Spodoptera litura]
LOC118262471	-1.07969	0.00739288	down	XP_022819671.1 uncharacterized protein LOC111351765 isoform X1 [Spodoptera litura]
LOC118262472	-1.38599	3.44174e-07	down	XP_022819700.1 HIG1 domain family member 1C-like [Spodoptera litura]
LOC118262473	1.32156	0.0185208	up	XP_022826782.1 innexin shaking-B isoform X1 [Spodoptera litura]
LOC118262485	-1.32395	0.00271816	down	XP_022820091.1 HIG1 domain family member 1A, mitochondrial-like [Spodoptera litura]
LOC118262491	-1.21407	1.9595e-11	down	XP_022823041.1 DNA polymerase alpha catalytic subunit [Spodoptera litura]
LOC118262492	-1.37837	9.45769e-19	down	XP_022826719.1 DNA replication licensing factor Mcm7 [Spodoptera litura]
LOC118262496	-2.03267	0.00146324	down	XP_022823074.1 nose resistant to fluoxetine protein 6-like [Spodoptera litura]
LOC118262506	-1.22172	1.23756e-08	down	XP_022829637.1 cysteine-rich with EGF-like domain protein 2 isoform X1 [Spodoptera litura]
LOC118262519	-1.25169	0.0324357	down	XP_022835074.1 leucine-rich repeat-containing protein 57-like [Spodoptera litura]
LOC118262522	2.96075	2.33094e-23	up	XP_022820411.1 inter-alpha-trypsin inhibitor heavy chain H4-like isoform X2 [Spodoptera litura]
LOC118262524	-1.15191	0.00142709	down	XP_021182735.1 peptidyl-prolyl cis-trans isomerase [Helicoverpa armigera]
LOC118262541	1.39933	6.75154e-05	up	XP_022820245.1 innexin inx1 [Spodoptera litura]
LOC118262551	2.43154	6.02506e-05	up	XP_022822705.1 dual specificity mitogen-activated protein kinase kinase 7-like isoform X2 [Spodoptera litura]
LOC118262573	-1.12434	1.29244e-08	down	XP_026726441.1 single-pass membrane and coiled-coil domain-containing protein 4 [Trichoplusia ni]
LOC118262575	-1.0043	4.878e-17	down	XP_022832468.1 ATPase family AAA domain-containing protein 3A homolog [Spodoptera litura]
LOC118262605	-1.31835	4.93411e-05	down	XP_022823834.1 39S ribosomal protein L51, mitochondrial [Spodoptera litura]
LOC118262619	-1.34063	3.96805e-07	down	XP_022822535.1 probable ribosome production factor 1 [Spodoptera litura]
LOC118262630	-1.62965	0.000301108	down	XP_022823694.1 uncharacterized protein C1orf131 [Spodoptera litura]
LOC118262656	1.2286	5.78646e-10	up	XP_022824972.1 oxidation resistance protein 1 isoform X15 [Spodoptera litura]
LOC118262679	3.19697	1.83205e-13	up	XP_022820162.1 ommochrome-binding protein-like [Spodoptera litura]
LOC118262699	-1.10526	4.11959e-09	down	XP_022819823.1 GTP:AMP phosphotransferase AK3, mitochondrial [Spodoptera litura]
LOC118262700	-1.10486	4.1343e-07	down	XP_022819823.1 GTP:AMP phosphotransferase AK3, mitochondrial [Spodoptera litura]
LOC118262708	1.2979	0.0220118	up	XP_022833148.1 galactosylgalactosylxylosylprotein 3-beta-glucuronosyltransferase S-like [Spodoptera litura]
LOC118262712	1.16823	0.00459185	up	XP_022823427.1 uncharacterized protein LOC111354295 isoform X1 [Spodoptera litura]
LOC118262715	2.20672	2.29634e-28	up	XP_022832666.1 mucin-2-like [Spodoptera litura]
LOC118262716	-1.26336	0.000868698	down	PCG69021.1 hypothetical protein B5V51_4607 [Heliothis virescens]
LOC118262727	1.21254	2.17774e-13	up	XP_022819612.1 cytochrome P450 9e2-like [Spodoptera litura]
LOC118262736	1.67279	5.14195e-06	up	XP_022824161.1 serine protease inhibitor 88Ea-like [Spodoptera litura]
LOC118262743	1.10321	2.02803e-05	up	XP_022826544.1 lipopolysaccharide-induced tumor necrosis factor-alpha factor-like [Spodoptera litura]
LOC118262744	-1.04478	1.74536e-07	down	XP_022821272.1 nuclear pore complex protein Nup205 [Spodoptera litura]
LOC118262753	1.17331	1.40428e-12	up	XP_022819079.1 cap-specific mRNA (nucleoside-2'-O-)-methyltransferase 2 [Spodoptera litura]
LOC118262763	1.74056	0.0133752	up	XP_022826149.1 zinc finger protein 664-like [Spodoptera litura]
LOC118262765	-1.40439	0.00287642	down	XP_022823318.1 protein arginine N-methyltransferase 5 [Spodoptera litura]
LOC118262766	-2.21151	4.27112e-06	down	XP_022823335.1 surfeit locus protein 6 homolog [Spodoptera litura]
LOC118262767	-1.74075	0.00136608	down	XP_022823358.1 ubiquinone biosynthesis protein COQ4 homolog, mitochondrial [Spodoptera litura]
LOC118262769	1.46998	2.99181e-12	up	XP_022827162.1 probable phospholipid-transporting ATPase IIB [Spodoptera litura]
LOC118262774	-1.92372	5.97381e-07	down	PCG69019.1 hypothetical protein B5V51_4606 [Heliothis virescens]
LOC118262806	-3.89674	0.000549545	down	XP_022826848.1 protein obstructor-E-like [Spodoptera litura]
LOC118262815	-1.00714	0.00097761	down	XP_022822013.1 retinol dehydrogenase 13-like [Spodoptera litura]
LOC118262829	-1.06929	0.00357748	down	XP_022824996.1 tctex1 domain-containing protein 2-like [Spodoptera litura]
LOC118262830	-1.20925	1.23379e-09	down	XP_022834687.1 protein OPI10 homolog [Spodoptera litura]
LOC118262850	-1.24653	0.00442844	down	XP_022821272.1 nuclear pore complex protein Nup205 [Spodoptera litura]
LOC118262867	-1.40572	2.02499e-08	down	XP_022821907.1 mitochondrial cardiolipin hydrolase-like [Spodoptera litura]
LOC118262872	-1.07027	5.21573e-06	down	XP_022821883.1 deoxynucleotidyltransferase terminal-interacting protein 2 [Spodoptera litura]
LOC118262873	-1.62584	0.00622802	down	XP_022821895.1 estradiol 17-beta-dehydrogenase 8-like [Spodoptera litura]
LOC118262895	1.15837	0.0387339	up	XP_022824489.1 myotubularin-related protein 2 [Spodoptera litura]
LOC118262907	-2.86703	0.0182732	down	XP_022826848.1 protein obstructor-E-like [Spodoptera litura]
LOC118262910	2.01191	2.7721e-20	up	XP_022819733.1 GATA-binding factor A-like isoform X1 [Spodoptera litura]
LOC118262946	1.61187	5.50269e-09	up	XP_022818568.1 protein purity of essence [Spodoptera litura]
LOC118262976	-1.72583	1.42298e-70	down	AAN86047.1 heat shock cognate 70 protein [Spodoptera frugiperda]
LOC118262982	-1.74576	2.65246e-50	down	AAN86047.1 heat shock cognate 70 protein [Spodoptera frugiperda]
LOC118262988	1.70007	0.0363821	up	XP_022826149.1 zinc finger protein 664-like [Spodoptera litura]
LOC118263022	-1.45415	7.53668e-06	down	XP_022823705.1 methyltransferase-like protein 6 [Spodoptera litura]
LOC118263027	-1.25601	3.25465e-05	down	XP_022829445.1 MFS-type transporter SLC18B1-like isoform X2 [Spodoptera litura]
LOC118263039	1.32449	3.07779e-05	up	XP_022823053.1 ribonuclease H1-like [Spodoptera litura]
LOC118263048	1.70051	1.63362e-07	up	XP_022823178.1 cytochrome P450 6B6-like [Spodoptera litura]
LOC118263057	-1.21362	1.94039e-30	down	XP_022820643.1 glycine--tRNA ligase [Spodoptera litura]
LOC118263065	1.22886	4.01356e-12	up	XP_022825761.1 leucine-rich repeat-containing protein 40 isoform X1 [Spodoptera litura]
LOC118263074	2.4657	2.23803e-08	up	XP_022822705.1 dual specificity mitogen-activated protein kinase kinase 7-like isoform X2 [Spodoptera litura]
LOC118263077	1.01722	0.00269414	up	XP_022822973.1 cytochrome P450 6B5-like [Spodoptera litura]
LOC118263126	-1.77508	5.76608e-75	down	XP_021194365.1 protein obstructor-E-like [Helicoverpa armigera]
LOC118263132	3.46352	3.99676e-28	up	XP_022827766.1 neuronal acetylcholine receptor subunit alpha-5-like [Spodoptera litura]
LOC118263135	3.00273	0.000295796	up	XP_022827731.1 antichymotrypsin-2-like isoform X1 [Spodoptera litura]
LOC118263138	1.16471	0.000445055	up	XP_022819400.1 uncharacterized protein LOC111351607 isoform X2 [Spodoptera litura]
LOC118263161	1.70793	1.4378e-35	up	XP_022828622.1 zinc finger protein 395 isoform X1 [Spodoptera litura]
LOC118263166	1.35687	3.96546e-22	up	XP_026728673.1 voltage-dependent calcium channel type A subunit alpha-1 isoform X1 [Trichoplusia ni]
LOC118263176	1.90261	0.00127464	up	XP_022823437.1 uncharacterized protein LOC111354295 isoform X2 [Spodoptera litura]
LOC118263242	-1.00958	2.76412e-08	down	XP_022829329.1 uncharacterized protein LOC111358427 [Spodoptera litura]
LOC118263245	-1.475	5.90764e-07	down	XP_022829507.1 probable dolichyl pyrophosphate Glc1Man9GlcNAc2 alpha-1,3-glucosyltransferase [Spodoptera litura]
LOC118263267	-1.61611	7.3174e-11	down	XP_022829718.1 trimethyllysine dioxygenase, mitochondrial [Spodoptera litura]
LOC118263271	1.09011	0.000126476	up	XP_022829044.1 acyl-CoA synthetase family member 4 homolog [Spodoptera litura]
LOC118263278	-1.05277	5.02747e-09	down	XP_022829334.1 cysteine--tRNA ligase, cytoplasmic [Spodoptera litura]
LOC118263279	1.25883	0.0127442	up	XP_022829187.1 cytoplasmic dynein 2 heavy chain 1 [Spodoptera litura]
LOC118263297	-1.34301	6.36581e-05	down	XP_022829347.1 glycine N-methyltransferase [Spodoptera litura]
LOC118263299	-1.65011	7.99875e-16	down	NP_001037674.1 transport protein Sec61 gamma subunit [Bombyx mori]
LOC118263302	1.15463	3.64496e-06	up	XP_022829288.1 dentin sialophosphoprotein-like [Spodoptera litura]
LOC118263311	-1.09109	1.01815e-26	down	XP_022829091.1 DEAD-box helicase Dbp80 [Spodoptera litura]
LOC118263333	1.12639	2.12149e-10	up	XP_021183839.1 transcriptional enhancer factor TEF-1 isoform X2 [Helicoverpa armigera]
LOC118263365	-1.34031	0.000770557	down	XP_022829213.1 alkylated DNA repair protein alkB homolog 8 [Spodoptera litura]
LOC118263377	-1.01625	2.43862e-09	down	XP_022829467.1 translation initiation factor eIF-2B subunit epsilon [Spodoptera litura]
LOC118263381	-1.38742	6.12118e-08	down	XP_022832628.1 alpha-tocopherol transfer protein-like [Spodoptera litura]
LOC118263382	-1.09299	4.90577e-05	down	AAL03955.1 28S ribosomal protein S6 precursor [Spodoptera frugiperda]
LOC118263384	1.72526	7.99088e-05	up	XP_022829134.1 probable phospholipid-transporting ATPase VD [Spodoptera litura]
LOC118263389	1.30798	0.0115409	up	XP_022834197.1 intraflagellar transport protein 122 homolog [Spodoptera litura]
LOC118263395	-1.64469	1.13754e-08	down	XP_022829084.1 growth arrest and DNA damage-inducible proteins-interacting protein 1 [Spodoptera litura]
LOC118263397	-1.39439	0.0016052	down	XP_022829512.1 cytochrome P450 4d2-like [Spodoptera litura]
LOC118263398	1.62589	1.32061e-06	up	_
LOC118263404	1.58855	1.66655e-16	up	XP_022832663.1 epithelial discoidin domain-containing receptor 1-like [Spodoptera litura]
LOC118263405	1.09406	9.88796e-09	up	XP_022835553.1 proline-rich extensin-like protein EPR1 isoform X1 [Spodoptera litura]
LOC118263406	1.85838	3.18294e-10	up	XP_022829276.1 vascular endothelial growth factor receptor 1 [Spodoptera litura]
LOC118263410	1.15042	0.00458976	up	XP_022828896.1 tyrosine-protein kinase Btk29A isoform X1 [Spodoptera litura]
LOC118263426	1.04016	0.0460813	up	XP_022829006.1 2-oxo-4-hydroxy-4-carboxy-5-ureidoimidazoline decarboxylase-like [Spodoptera litura]
LOC118263427	-1.23677	0.00258391	down	XP_022829006.1 2-oxo-4-hydroxy-4-carboxy-5-ureidoimidazoline decarboxylase-like [Spodoptera litura]
LOC118263428	-1.05269	0.00191531	down	XP_022829009.1 proteasome maturation protein [Spodoptera litura]
LOC118263430	-1.11918	0.00190827	down	XP_022829693.1 uncharacterized protein LOC111358678 [Spodoptera litura]
LOC118263437	1.37802	5.69875e-12	up	_
LOC118263464	-1.27969	7.64737e-07	down	XP_022829481.1 inosine-5'-monophosphate dehydrogenase [Spodoptera litura]
LOC118263465	1.05744	1.46404e-07	up	XP_022829509.1 DENN domain-containing protein 5B isoform X1 [Spodoptera litura]
LOC118263467	3.39747	0.00971499	up	XP_022835859.1 iduronate 2-sulfatase [Spodoptera litura]
LOC118263473	-1.35169	7.8757e-05	down	XP_022829353.1 ribosomal RNA-processing protein 8 [Spodoptera litura]
LOC118263491	-1.37793	0.00737724	down	XP_022829676.1 uncharacterized protein LOC111358671 [Spodoptera litura]
LOC118263494	-1.29788	1.66361e-09	down	XP_022829581.1 probable U3 small nucleolar RNA-associated protein 11 [Spodoptera litura]
LOC118263499	1.64563	1.47563e-15	up	XP_022832822.1 voltage-gated potassium channel subunit beta-1 [Spodoptera litura]
LOC118263510	1.19286	0.000527919	up	XP_022829318.1 transient receptor potential-gamma protein-like isoform X2 [Spodoptera litura]
LOC118263515	-1.11308	5.39244e-06	down	XP_022829599.1 double-strand break repair protein MRE11-like [Spodoptera litura]
LOC118263546	1.05459	2.38908e-06	up	XP_022829034.1 cytochrome P450 CYP12A2-like [Spodoptera litura]
LOC118263552	1.48736	1.08471e-15	up	XP_022832745.1 chondroitin sulfate proteoglycan 4 isoform X1 [Spodoptera litura]
LOC118263566	2.60878	6.77927e-24	up	XP_022829055.1 teneurin-m isoform X9 [Spodoptera litura]
LOC118263584	-1.23607	3.64771e-10	down	XP_022829459.1 probable glutamine--tRNA ligase [Spodoptera litura]
LOC118263587	1.28864	4.43447e-05	up	XP_022829175.1 phospholipase D2 isoform X1 [Spodoptera litura]
LOC118263596	-1.40676	8.75476e-06	down	XP_022829591.1 ubiquitin carboxyl-terminal hydrolase 46 isoform X2 [Spodoptera litura]
LOC118263600	-1.78845	0.0184906	down	XP_022829365.1 probable DNA-directed RNA polymerases I and III subunit RPAC2 [Spodoptera litura]
LOC118263628	-1.3216	4.2417e-08	down	XP_022829256.1 gem-associated protein 5-like [Spodoptera litura]
LOC118263661	1.84838	7.87092e-09	up	XP_022829537.1 uncharacterized protein DDB_G0290685-like [Spodoptera litura]
LOC118263666	1.54271	1.38079e-09	up	XP_022829514.1 proton-coupled amino acid transporter-like protein pathetic [Spodoptera litura]
LOC118263683	-1.47054	1.81535e-06	down	XP_022829592.1 organic cation transporter protein-like [Spodoptera litura]
LOC118263710	-1.47498	0.00557147	down	XP_022829512.1 cytochrome P450 4d2-like [Spodoptera litura]
LOC118263712	-1.1972	1.35627e-05	down	XP_022829256.1 gem-associated protein 5-like [Spodoptera litura]
LOC118263719	1.78183	2.16124e-10	up	XP_022829514.1 proton-coupled amino acid transporter-like protein pathetic [Spodoptera litura]
LOC118263720	2.28257	3.82353e-16	up	XP_022832394.1 uncharacterized protein LOC111360621 isoform X1 [Spodoptera litura]
LOC118263722	1.87775	1.57137e-31	up	XP_026738643.1 titin-like [Trichoplusia ni]
LOC118263725	1.01784	0.0372295	up	XP_022829043.1 transmembrane and TPR repeat-containing protein 1-like [Spodoptera litura]
LOC118263767	-1.87449	1.37058e-06	down	XP_022829356.1 uroporphyrinogen decarboxylase [Spodoptera litura]
LOC118263769	1.10064	7.53668e-06	up	XP_022832965.1 uncharacterized protein LOC111360902 isoform X1 [Spodoptera litura]
LOC118263786	1.01282	3.25689e-07	up	XP_022829170.1 transmembrane and TPR repeat-containing protein CG4050 [Spodoptera litura]
LOC118263796	1.51844	0.0109806	up	XP_022829119.1 nephrin-like isoform X2 [Spodoptera litura]
LOC118263816	-1.79671	5.55656e-15	down	XP_022829401.1 signal recognition particle 9 kDa protein [Spodoptera litura]
LOC118263818	-2.02188	0.0245906	down	XP_022829280.1 facilitated trehalose transporter Tret1-like [Spodoptera litura]
LOC118263820	1.30603	7.37708e-05	up	XP_022832496.1 deformed epidermal autoregulatory factor 1 [Spodoptera litura]
LOC118263832	-1.05196	1.33751e-10	down	XP_022829316.1 copper transport protein ATOX1 [Spodoptera litura]
LOC118263863	1.24493	0.0299063	up	XP_022829706.1 uncharacterized protein LOC111358688 isoform X1 [Spodoptera litura]
LOC118263878	1.21101	5.85946e-08	up	XP_022832395.1 uncharacterized protein LOC111360621 isoform X2 [Spodoptera litura]
LOC118263879	-1.18338	0.00092957	down	XP_022829654.1 circadian clock-controlled protein-like [Spodoptera litura]
LOC118263888	1.89593	1.25535e-12	up	XP_026742394.1 coiled-coil domain-containing protein AGAP005037 isoform X1 [Trichoplusia ni]
LOC118263895	1.37935	8.90024e-05	up	XP_026738622.1 SH3 and multiple ankyrin repeat domains protein 3 [Trichoplusia ni]
LOC118263912	-1.23826	4.51482e-21	down	XP_022829701.1 ribose-5-phosphate isomerase [Spodoptera litura]
LOC118263924	-1.76883	1.70865e-11	down	XP_022829357.1 uncharacterized protein LOC111358449 isoform X1 [Spodoptera litura]
LOC118263927	-1.00333	0.00654385	down	XP_022829312.1 exosome complex component RRP43-like [Spodoptera litura]
LOC118263929	1.65919	0.0188297	up	_
LOC118263931	1.00684	3.50073e-06	up	XP_022829175.1 phospholipase D2 isoform X1 [Spodoptera litura]
LOC118263953	-1.01464	1.07895e-11	down	XP_022831238.1 nuclear pore complex protein Nup85 [Spodoptera litura]
LOC118263977	3.79268	0.00596239	up	XP_022830560.1 myrosinase 1-like [Spodoptera litura]
LOC118263978	-1.33567	0.00262035	down	XP_022830554.1 protein abnormal spindle [Spodoptera litura]
LOC118263979	1.27414	1.69876e-08	up	XP_022830789.1 extracellular serine/threonine protein CG31145 isoform X1 [Spodoptera litura]
LOC118263992	1.17757	0.0165577	up	XP_022832336.1 uncharacterized protein LOC111360591 [Spodoptera litura]
LOC118263995	1.19353	2.79508e-07	up	XP_022831315.1 TATA-binding protein-associated factor 172 [Spodoptera litura]
LOC118263997	-1.01077	0.000403498	down	XP_022830601.1 nucleolar protein 12 [Spodoptera litura]
LOC118263998	1.10985	0.0280736	up	XP_022830525.1 uncharacterized protein LOC111359288 [Spodoptera litura]
LOC118264002	1.4538	1.8561e-19	up	XP_022830788.1 ETS homologous factor-like [Spodoptera litura]
LOC118264008	-1.73716	5.8932e-10	down	XP_022830507.1 beta-1,3-galactosyltransferase brn-like [Spodoptera litura]
LOC118264012	1.79274	8.32058e-08	up	XP_026746707.1 myosin heavy chain, non-muscle-like [Trichoplusia ni]
LOC118264053	-3.01641	0.00136225	down	XP_026324657.1 uncharacterized protein LOC113233692 [Hyposmocoma kahamanoa]
LOC118264056	1.17559	0.00387177	up	XP_022830964.1 LOW QUALITY PROTEIN: uncharacterized protein LOC111359602 [Spodoptera litura]
LOC118264057	2.70197	7.53414e-05	up	XP_022830964.1 LOW QUALITY PROTEIN: uncharacterized protein LOC111359602 [Spodoptera litura]
LOC118264061	1.22987	8.52334e-11	up	XP_022830788.1 ETS homologous factor-like [Spodoptera litura]
LOC118264064	2.2427	0.0138383	up	XP_022830777.1 15-hydroxyprostaglandin dehydrogenase [NAD(+)]-like [Spodoptera litura]
LOC118264069	1.20638	5.43781e-06	up	XP_022830788.1 ETS homologous factor-like [Spodoptera litura]
LOC118264082	-1.56882	5.0328e-05	down	XP_022831067.1 serine-threonine kinase receptor-associated protein [Spodoptera litura]
LOC118264115	-1.04625	3.52669e-07	down	XP_021184254.1 protein BUD31 homolog [Helicoverpa armigera]
LOC118264141	-1.16182	1.69912e-05	down	XP_022831309.1 solute carrier family 23 member 2 isoform X1 [Spodoptera litura]
LOC118264156	-1.4115	0.0356664	down	XP_022831124.1 facilitated trehalose transporter Tret1-like [Spodoptera litura]
LOC118264161	2.09021	3.59634e-16	up	XP_022830631.1 suppressor of cytokine signaling 2-like isoform X1 [Spodoptera litura]
LOC118264181	1.69213	6.80213e-06	up	XP_022830808.1 uncharacterized protein LOC111359468 [Spodoptera litura]
LOC118264196	1.31152	5.25565e-13	up	XP_022830562.1 testis-expressed protein 2 isoform X2 [Spodoptera litura]
LOC118264197	1.24252	0.000107314	up	XP_022830859.1 serine/threonine-protein kinase/endoribonuclease IRE1 [Spodoptera litura]
LOC118264214	1.56477	0.0313657	up	XP_026744272.1 protein ANTAGONIST OF LIKE HETEROCHROMATIN PROTEIN 1-like [Trichoplusia ni]
LOC118264238	3.32062	0.000403375	up	XP_026331008.1 uncharacterized protein LOC113238393, partial [Hyposmocoma kahamanoa]
LOC118264249	2.2327	0.00209194	up	XP_013199594.1 PREDICTED: uncharacterized protein LOC106142391 [Amyelois transitella]
LOC118264275	-1.06025	4.49326e-05	down	XP_022831299.1 transmembrane protein 70 homolog, mitochondrial [Spodoptera litura]
LOC118264278	3.79979	0.00177153	up	XP_022823361.1 piggyBac transposable element-derived protein 3-like [Spodoptera litura]
LOC118264314	1.08447	0.000402029	up	XP_022830574.1 probable chitinase 10 [Spodoptera litura]
LOC118264323	-3.73208	2.38687e-05	down	XP_026324657.1 uncharacterized protein LOC113233692 [Hyposmocoma kahamanoa]
LOC118264328	-5.51886	3.70337e-05	down	XP_022831056.1 D-beta-hydroxybutyrate dehydrogenase, mitochondrial [Spodoptera litura]
LOC118264330	-2.47053	0.00552575	down	XP_022831122.1 facilitated trehalose transporter Tret1-like isoform X1 [Spodoptera litura]
LOC118264337	-1.83579	3.0357e-25	down	XP_022831055.1 uncharacterized protein LOC111359688 [Spodoptera litura]
LOC118264342	1.09225	9.83933e-15	up	ADN19566.1 cathepsin B-like proteinase [Spodoptera frugiperda]
LOC118264344	2.18384	0.00955474	up	XP_022830941.1 uncharacterized protein LOC111359584 isoform X2 [Spodoptera litura]
LOC118264419	-1.03212	0.0139289	down	XP_022830879.1 autophagy protein 12-like [Spodoptera litura]
LOC118264437	-3.27389	0.0151976	down	XP_022833073.1 serine protease 1-like [Spodoptera litura]
LOC118264443	2.96036	1.75967e-07	up	PZC86562.1 hypothetical protein B5X24_HaOG209281 [Helicoverpa armigera]
LOC118264450	-1.11407	1.25919e-07	down	XP_013199633.1 PREDICTED: protein BUD31 homolog [Amyelois transitella]
LOC118264461	-1.06325	3.61998e-05	down	XP_022830838.1 thioredoxin domain-containing protein 11 [Spodoptera litura]
LOC118264470	3.60739	0.0380245	up	XP_021184214.1 uncharacterized protein LOC110372032 [Helicoverpa armigera]
LOC118264472	-1.10072	3.38466e-09	down	XP_022830895.1 histone-binding protein N1/N2 [Spodoptera litura]
LOC118264475	-1.58935	1.93679e-05	down	XP_022830820.1 uncharacterized protein LOC111359478 [Spodoptera litura]
LOC118264482	1.10799	5.89811e-07	up	XP_022830793.1 TBC1 domain family member 16 isoform X1 [Spodoptera litura]
LOC118264515	4.66026	0.00673645	up	PCG80470.1 hypothetical protein B5V51_7220 [Heliothis virescens]
LOC118264528	-1.28358	7.60089e-17	down	XP_022830813.1 ribosomal L1 domain-containing protein 1-like [Spodoptera litura]
LOC118264538	3.30643	1.59104e-64	up	XP_022835468.1 lipase 3-like [Spodoptera litura]
LOC118264604	-1.09508	1.60108e-18	down	PZC86403.1 hypothetical protein B5X24_HaOG209122 [Helicoverpa armigera]
LOC118264612	1.1523	1.08253e-07	up	XP_022831076.1 hepatocyte growth factor-regulated tyrosine kinase substrate [Spodoptera litura]
LOC118264618	-1.09339	0.0263596	down	XP_022831088.1 targeting protein for Xklp2-like [Spodoptera litura]
LOC118264619	-1.20977	0.000590544	down	XP_022831088.1 targeting protein for Xklp2-like [Spodoptera litura]
LOC118264630	-1.44586	3.70701e-07	down	XP_022831101.1 U6 snRNA-associated Sm-like protein LSm5 [Spodoptera litura]
LOC118264631	-1.03241	5.09157e-06	down	XP_022831101.1 U6 snRNA-associated Sm-like protein LSm5 [Spodoptera litura]
LOC118264640	1.47412	4.11854e-09	up	XP_022830868.1 putative inorganic phosphate cotransporter isoform X1 [Spodoptera litura]
LOC118264660	1.26287	0.000860516	up	XP_022831227.1 pancreatic triacylglycerol lipase-like [Spodoptera litura]
LOC118264676	-1.03179	7.18697e-07	down	XP_022834882.1 WD repeat-containing protein 3 [Spodoptera litura]
LOC118264690	-1.53737	2.63526e-07	down	XP_022830681.1 senecionine N-oxygenase [Spodoptera litura]
LOC118264701	-1.37491	0.000206289	down	XP_022830792.1 uncharacterized protein LOC111359460 [Spodoptera litura]
LOC118264713	-1.42853	1.10997e-23	down	XP_022831176.1 uridine 5'-monophosphate synthase [Spodoptera litura]
LOC118264734	3.0589	5.18072e-20	up	XP_022830935.1 aldo-keto reductase AKR2E4-like [Spodoptera litura]
LOC118264737	1.6682	0.00018393	up	XP_022830855.1 transcription factor Adf-1-like isoform X1 [Spodoptera litura]
LOC118264778	-2.0647	9.55601e-06	down	XP_022830878.1 baculoviral IAP repeat-containing protein 5 [Spodoptera litura]
LOC118264797	-1.1175	4.96861e-06	down	AAK72378.1 60S ribosomal protein L7/L12 precursor [Spodoptera frugiperda]
LOC118264800	1.35499	3.09479e-14	up	XP_022831339.1 uncharacterized protein LOC111359878 [Spodoptera litura]
LOC118264803	1.58863	0.00023272	up	XP_022831216.1 uncharacterized protein LOC111359797 isoform X1 [Spodoptera litura]
LOC118264804	1.51873	0.00015518	up	XP_022830564.1 BAG domain-containing protein Samui isoform X2 [Spodoptera litura]
LOC118264805	2.96816	1.88473e-07	up	XP_022830731.1 cryptochrome-1 isoform X1 [Spodoptera litura]
LOC118264808	1.15653	0.000227297	up	XP_022830901.1 protein artichoke-like [Spodoptera litura]
LOC118264810	-1.29196	4.84722e-06	down	XP_022831140.1 cytosolic Fe-S cluster assembly factor NUBP2 homolog [Spodoptera litura]
LOC118264814	5.12586	0.00120542	up	XP_021201245.1 uncharacterized protein LOC110384334 [Helicoverpa armigera]
LOC118264835	1.02846	9.90348e-11	up	XP_022831267.1 cytohesin-1 isoform X1 [Spodoptera litura]
LOC118264847	1.91695	1.97961e-09	up	XP_022830963.1 uncharacterized protein LOC111359601 [Spodoptera litura]
LOC118264849	1.19599	0.00304968	up	XP_022830963.1 uncharacterized protein LOC111359601 [Spodoptera litura]
LOC118264850	1.10906	0.00017576	up	XP_022830963.1 uncharacterized protein LOC111359601 [Spodoptera litura]
LOC118264895	1.52134	1.10182e-05	up	XP_022814956.1 zonadhesin [Spodoptera litura]
LOC118264901	1.53176	2.66534e-13	up	XP_021182285.1 integral membrane protein GPR180 isoform X1 [Helicoverpa armigera]
LOC118264907	-2.63371	0.024198	down	XP_021182936.1 myb/SANT-like DNA-binding domain-containing protein 3 [Helicoverpa armigera]
LOC118264910	-1.17599	2.35582e-11	down	XP_022815018.1 transmembrane protein 177 [Spodoptera litura]
LOC118264983	-1.17257	3.03884e-06	down	XP_022814821.1 peroxiredoxin-5, mitochondrial-like [Spodoptera litura]
LOC118264989	1.01518	0.00012449	up	XP_022832761.1 uncharacterized protein LOC111360791 [Spodoptera litura]
LOC118264992	3.40186	4.25425e-06	up	XP_021198998.1 extensin-1-like [Helicoverpa armigera]
LOC118264994	-2.19065	0.000137608	down	XP_022814538.1 uncharacterized protein LOC111348229 [Spodoptera litura]
LOC118264996	-2.64486	0.0032779	down	XP_022814640.1 arrestin domain-containing protein 17-like [Spodoptera litura]
LOC118265023	1.40758	3.87762e-09	up	XP_022815074.1 embryonic polarity protein dorsal isoform X1 [Spodoptera litura]
LOC118265035	-1.28193	0.0295388	down	XP_022814519.1 gem-associated protein 8-like [Spodoptera litura]
LOC118265043	1.07812	0.00233789	up	XP_022814627.1 neutral ceramidase isoform X1 [Spodoptera litura]
LOC118265050	-1.29464	2.0075e-34	down	XP_022814298.1 stress-induced-phosphoprotein 1 [Spodoptera litura]
LOC118265051	2.05407	3.69178e-06	up	XP_021199543.1 protein peste-like isoform X1 [Helicoverpa armigera]
LOC118265059	1.39602	7.3962e-06	up	XP_021199234.1 protein mothers against dpp [Helicoverpa armigera]
LOC118265069	-1.45043	0.0241633	down	XP_021197249.1 uncharacterized protein LOC110381282 [Helicoverpa armigera]
LOC118265085	4.49383	0.00801748	up	XP_021192979.1 uncharacterized protein LOC110378163 [Helicoverpa armigera]
LOC118265102	2.84944	8.05342e-15	up	KOB76283.1 Dscam [Operophtera brumata]
LOC118265122	1.74082	0.00272681	up	XP_022831707.1 fatty acid synthase-like isoform X1 [Spodoptera litura]
LOC118265160	1.03366	4.97819e-08	up	XP_022814348.1 TBC1 domain family member 15 isoform X2 [Spodoptera litura]
LOC118265165	1.26995	9.12599e-10	up	XP_022814508.1 ATP-binding cassette sub-family G member 1 [Spodoptera litura]
LOC118265171	1.15331	1.21929e-06	up	XP_022814391.1 mitogen-activated protein kinase kinase kinase 15 isoform X1 [Spodoptera litura]
LOC118265173	1.15935	0.000880962	up	XP_021199234.1 protein mothers against dpp [Helicoverpa armigera]
LOC118265193	-1.04494	0.0171547	down	XP_022814892.1 trypsin CFT-1-like [Spodoptera litura]
LOC118265197	-1.68165	0.0025766	down	XP_022814598.1 trypsin, alkaline B-like [Spodoptera litura]
LOC118265199	8.72101	0.0496015	up	XP_022814598.1 trypsin, alkaline B-like [Spodoptera litura]
LOC118265200	-1.02854	0.00710802	down	XP_022814591.1 trypsin, alkaline C-like [Spodoptera litura]
LOC118265202	1.80425	0.0310931	up	XP_022814591.1 trypsin, alkaline C-like [Spodoptera litura]
LOC118265224	-1.32775	0.0327338	down	XP_022832845.1 uncharacterized protein LOC111360827 [Spodoptera litura]
LOC118265245	2.00472	0.00765222	up	XP_022815019.1 facilitated trehalose transporter Tret1-like [Spodoptera litura]
LOC118265247	1.17787	0.0208002	up	XP_022814663.1 retinoid-inducible serine carboxypeptidase-like [Spodoptera litura]
LOC118265268	-1.72741	0.000714645	down	XP_022814992.1 probable ATP-dependent RNA helicase DDX28 [Spodoptera litura]
LOC118265276	1.14839	0.00590094	up	XP_022814357.1 START domain-containing protein 10-like [Spodoptera litura]
LOC118265284	-2.33896	0.0417973	down	XP_022814572.1 uncharacterized protein LOC111348259 [Spodoptera litura]
LOC118265285	-1.5427	1.91766e-13	down	XP_022814292.1 chromatin assembly factor 1 subunit B [Spodoptera litura]
LOC118265286	-1.00251	0.000413219	down	XP_022814291.1 transportin-3 [Spodoptera litura]
LOC118265288	-2.05888	0.0025766	down	XP_021194328.1 uncharacterized protein LOC110379131 [Helicoverpa armigera]
LOC118265293	-1.09306	0.000603129	down	XP_022814770.1 DNA replication complex GINS protein PSF1-like [Spodoptera litura]
LOC118265313	1.78123	6.75033e-26	up	XP_022814347.1 TBC1 domain family member 15 isoform X1 [Spodoptera litura]
LOC118265314	-1.04761	0.0064711	down	XP_022814571.1 39S ribosomal protein L4, mitochondrial [Spodoptera litura]
LOC118265322	-1.19531	5.59721e-05	down	PCG78077.1 hypothetical protein B5V51_5311 [Heliothis virescens]
LOC118265327	1.5618	8.29093e-07	up	XP_022815033.1 equilibrative nucleoside transporter 1 [Spodoptera litura]
LOC118265383	1.14906	0.0101228	up	XP_022814686.1 uncharacterized protein LOC111348338 isoform X1 [Spodoptera litura]
LOC118265392	-2.02684	0.0120305	down	XP_022814793.1 uncharacterized protein LOC111348417 [Spodoptera litura]
LOC118265393	1.10382	0.00783618	up	XP_022814930.1 uncharacterized protein LOC111348520 [Spodoptera litura]
LOC118265396	-2.94696	0.00718532	down	XP_022814955.1 uncharacterized protein LOC111348537 [Spodoptera litura]
LOC118265398	-1.77994	0.038835	down	XP_022815142.1 arrestin domain-containing protein 2-like [Spodoptera litura]
LOC118265405	-1.33354	9.07175e-06	down	XP_022814410.1 uncharacterized protein LOC111348134 [Spodoptera litura]
LOC118265409	-1.07709	2.11067e-08	down	PCG80364.1 hypothetical protein B5V51_8611 [Heliothis virescens]
LOC118265410	-1.68112	0.0152416	down	XP_022814955.1 uncharacterized protein LOC111348537 [Spodoptera litura]
LOC118265422	1.06108	0.0298376	up	XP_022814932.1 ATP-binding cassette sub-family G member 1-like [Spodoptera litura]
LOC118265425	-1.15501	1.04693e-05	down	AHY99690.1 UDP-glycosyltransferase 46A6 [Spodoptera littoralis]
LOC118265444	6.38866	0.0435758	up	_
LOC118265453	1.61336	4.47249e-05	up	XP_022814938.1 apoptosis-resistant E3 ubiquitin protein ligase 1 isoform X4 [Spodoptera litura]
LOC118265489	1.02488	0.0330437	up	XP_022814918.1 ATP-dependent RNA helicase DHH1 [Spodoptera litura]
LOC118265496	-1.2902	0.00100301	down	XP_022814702.1 rRNA-processing protein FCF1 homolog [Spodoptera litura]
LOC118265503	2.04598	0.00517099	up	AIR09773.1 chymotrypsin-like serine protease precursor [Spodoptera frugiperda]
LOC118265508	-1.72787	0.0247189	down	XP_022814636.1 MAR-binding filament-like protein 1 [Spodoptera litura]
LOC118265544	1.54306	0.000465954	up	XP_022815039.1 uncharacterized protein LOC111348605 [Spodoptera litura]
LOC118265546	-1.16501	0.00147948	down	XP_022814974.1 triokinase/FMN cyclase-like [Spodoptera litura]
LOC118265549	-1.23528	1.00636e-10	down	XP_022814973.1 UBX domain-containing protein 1 [Spodoptera litura]
LOC118265565	2.75941	0.00493386	up	XP_022814805.1 integrin alpha-PS3-like [Spodoptera litura]
LOC118265588	1.91335	4.05597e-14	up	XP_022814285.1 1-phosphatidylinositol 4,5-bisphosphate phosphodiesterase classes I and II isoform X1 [Spodoptera litura]
LOC118265601	-1.1281	0.00367706	down	XP_022814663.1 retinoid-inducible serine carboxypeptidase-like [Spodoptera litura]
LOC118265602	-1.5764	0.00122876	down	XP_022815007.1 retinoid-inducible serine carboxypeptidase-like [Spodoptera litura]
LOC118265606	2.05411	1.85523e-06	up	XP_022814862.1 transcriptional protein SWT1-like [Spodoptera litura]
LOC118265617	4.50601	0.00336359	up	XP_022814699.1 transcription factor RelB-like [Spodoptera litura]
LOC118265623	-1.48609	1.33148e-07	down	XP_022814996.1 mitochondrial basic amino acids transporter-like [Spodoptera litura]
LOC118265647	1.57586	2.48748e-08	up	XP_022813802.1 uncharacterized protein LOC111364911 isoform X1 [Spodoptera litura]
LOC118265651	1.52144	0.000148854	up	XP_021187135.1 synaptic vesicle glycoprotein 2A-like [Helicoverpa armigera]
LOC118265660	-1.20499	0.00813241	down	XP_022826832.1 inhibitor of Bruton tyrosine kinase isoform X1 [Spodoptera litura]
LOC118265672	-4.49885	0.0489572	down	XP_022813970.1 calphotin-like [Spodoptera litura]
LOC118265689	1.3874	0.0165356	up	XP_022814877.1 uncharacterized protein LOC111348479 [Spodoptera litura]
LOC118265695	1.69751	4.02131e-13	up	XP_022834062.1 putative odorant-binding protein A10 isoform X1 [Spodoptera litura]
LOC118265696	1.19317	5.57911e-07	up	XP_022834057.1 ejaculatory bulb-specific protein 3-like [Spodoptera litura]
LOC118265699	1.48757	5.13018e-06	up	AAY26143.1 chemosensory protein CSP [Spodoptera litura]
LOC118265705	-1.09754	0.00812692	down	XP_022837304.1 RNA polymerase II subunit A C-terminal domain phosphatase [Spodoptera litura]
LOC118265710	-1.52189	1.9347e-26	down	XP_022818159.1 dnaJ homolog subfamily C member 2 [Spodoptera litura]
LOC118265716	-1.29319	5.30119e-08	down	XP_022828838.1 uncharacterized protein LOC111357884 isoform X1 [Spodoptera litura]
LOC118265730	-1.13646	8.27518e-05	down	XP_022814815.1 delta(24)-sterol reductase-like [Spodoptera litura]
LOC118265753	1.26626	0.00216143	up	XP_022817623.1 zwei Ig domain protein zig-8-like [Spodoptera litura]
LOC118265758	-1.25952	0.00497456	down	_
LOC118265764	-1.13242	2.46671e-10	down	XP_022814962.1 acyl-CoA-binding domain-containing protein 6-like [Spodoptera litura]
LOC118265765	1.83068	3.03194e-08	up	XP_022815077.1 protein wech isoform X1 [Spodoptera litura]
LOC118265771	1.25492	9.89869e-05	up	XP_022825384.1 protein fem-1 homolog B isoform X1 [Spodoptera litura]
LOC118265773	1.5731	2.3762e-11	up	XP_022825384.1 protein fem-1 homolog B isoform X1 [Spodoptera litura]
LOC118265777	1.25747	5.67713e-08	up	XP_022827852.1 venom carboxylesterase-6-like [Spodoptera litura]
LOC118265786	-1.30186	0.0219822	down	XP_022837786.1 putative deoxyribonuclease TATDN1 [Spodoptera litura]
LOC118265823	-1.53387	0.00312585	down	XP_022813970.1 calphotin-like [Spodoptera litura]
LOC118265826	-1.34699	0.00997723	down	XP_022813970.1 calphotin-like [Spodoptera litura]
LOC118265833	-1.1731	1.18701e-17	down	XP_022837033.1 SUMO-activating enzyme subunit 1 [Spodoptera litura]
LOC118265837	3.5655	0.0104547	up	XP_026322567.1 uncharacterized protein LOC113232144 [Hyposmocoma kahamanoa]
LOC118265846	-1.95834	0.00103123	down	XP_026763097.1 pupal cuticle protein 36-like [Galleria mellonella]
LOC118265849	-1.18757	6.18439e-07	down	XP_022814888.1 ATP-dependent RNA helicase A-like isoform X1 [Spodoptera litura]
LOC118265857	1.18412	1.8797e-12	up	XP_021183044.1 dnaJ homolog subfamily C member 13 [Helicoverpa armigera]
LOC118265860	1.36474	0.000166727	up	XP_021183145.1 semaphorin-1A isoform X3 [Helicoverpa armigera]
LOC118265864	3.27353	7.5104e-21	up	XP_022815093.1 titin [Spodoptera litura]
LOC118265868	1.07033	0.000728638	up	XP_021196764.1 ATP-binding cassette sub-family A member 5-like isoform X1 [Helicoverpa armigera]
LOC118265880	1.08765	8.40079e-05	up	XP_022829555.1 PX domain-containing protein kinase-like protein [Spodoptera litura]
LOC118265887	-1.06076	0.014803	down	XP_022837731.1 pachytene checkpoint protein 2 homolog [Spodoptera litura]
LOC118265902	1.05744	1.21367e-11	up	XP_022836414.1 transcription factor AP-1 [Spodoptera litura]
LOC118265929	1.18061	0.00702308	up	XP_022832383.1 uncharacterized protein LOC111360614 [Spodoptera litura]
LOC118265933	1.05069	6.57673e-06	up	ACA30398.1 beta-N-acetylglucosaminidase [Spodoptera frugiperda]
LOC118265942	1.2863	6.64808e-07	up	PZC83123.1 hypothetical protein B5X24_HaOG208596 [Helicoverpa armigera]
LOC118265957	1.86122	2.63983e-09	up	XP_022833137.1 uncharacterized protein LOC111361038 [Spodoptera litura]
LOC118265960	1.68591	9.19664e-41	up	_
LOC118265961	5.23971	0.000950669	up	_
LOC118265965	1.27256	6.03948e-14	up	XP_022815685.1 proton-coupled folate transporter-like [Spodoptera litura]
LOC118266000	-1.07209	0.0385647	down	XP_022820193.1 nuclear pore complex protein DDB_G0274915-like [Spodoptera litura]
LOC118266003	-1.10932	4.26857e-11	down	XP_022830151.1 eukaryotic translation elongation factor 1 epsilon-1 [Spodoptera litura]
LOC118266013	-1.54694	4.78567e-07	down	XP_026763097.1 pupal cuticle protein 36-like [Galleria mellonella]
LOC118266014	2.80395	0.000882166	up	XP_022814667.1 uncharacterized protein LOC111348319 [Spodoptera litura]
LOC118266018	1.38286	6.11126e-06	up	XP_022814865.1 transcriptional regulatory protein LGE1-like [Spodoptera litura]
LOC118266022	-1.23578	0.00440222	down	XP_022814556.1 hydroxymethylglutaryl-CoA synthase 1 [Spodoptera litura]
LOC118266024	-1.38992	0.015304	down	XP_022813981.1 uncharacterized protein LOC111347839 [Spodoptera litura]
LOC118266026	-2.38581	0.0392413	down	XP_022814143.1 39S ribosomal protein L13, mitochondrial [Spodoptera litura]
LOC118266043	-1.04256	0.00176137	down	_
LOC118266046	-1.32362	4.50465e-16	down	XP_022815946.1 uncharacterized protein LOC111349180 [Spodoptera litura]
LOC118266057	-1.81442	0.00216143	down	XP_022837800.1 protein PRRC1-like [Spodoptera litura]
LOC118266058	1.68841	8.57604e-06	up	AKT26490.1 chemosensory protein 14 [Spodoptera exigua]
LOC118266060	1.0931	7.6634e-05	up	XP_022833400.1 receptor-type tyrosine-protein phosphatase kappa isoform X1 [Spodoptera litura]
LOC118266062	1.19953	0.00942975	up	XP_022814289.1 uncharacterized protein LOC111348065 [Spodoptera litura]
LOC118266089	-1.08833	3.74265e-17	down	XP_022831300.1 probable splicing factor, arginine/serine-rich 7 isoform X1 [Spodoptera litura]
LOC118266098	1.18314	5.67277e-05	up	XP_022834062.1 putative odorant-binding protein A10 isoform X1 [Spodoptera litura]
LOC118266121	-1.45535	4.56108e-10	down	XP_022815061.1 focadhesin [Spodoptera litura]
LOC118266123	-1.27872	0.000411412	down	XP_022813854.1 uncharacterized protein C1orf43 homolog [Spodoptera litura]
LOC118266129	1.2313	0.0268472	up	XP_022816964.1 peroxisomal leader peptide-processing protease-like [Spodoptera litura]
LOC118266146	1.40486	8.18069e-06	up	XP_022814050.1 protein twisted gastrulation [Spodoptera litura]
LOC118266153	-1.19092	0.00271774	down	XP_022816491.1 fanconi-associated nuclease 1 homolog [Spodoptera litura]
LOC118266174	1.77973	2.61507e-09	up	XP_022838009.1 NF-kappa-B essential modulator isoform X2 [Spodoptera litura]
LOC118266198	1.48573	0.000174083	up	XP_022814689.1 putative phosphatidate phosphatase [Spodoptera litura]
LOC118266217	-1.82469	0.0105418	down	XP_022814594.1 DNA replication complex GINS protein PSF3 [Spodoptera litura]
LOC118266230	-1.25861	5.75229e-09	down	XP_022818159.1 dnaJ homolog subfamily C member 2 [Spodoptera litura]
LOC118266241	5.26724	0.00430314	up	PZC70922.1 hypothetical protein B5X24_HaOG214608 [Helicoverpa armigera]
LOC118266247	1.20443	0.00901215	up	XP_022815504.1 dynein heavy chain 12, axonemal [Spodoptera litura]
LOC118266259	-1.15678	0.00705731	down	XP_022813806.1 augmin complex subunit dgt3 [Spodoptera litura]
LOC118266264	1.96518	0.0338804	up	XP_022817596.1 glucose dehydrogenase [FAD, quinone]-like [Spodoptera litura]
LOC118266283	-1.19962	0.00108243	down	PZC70407.1 hypothetical protein B5X24_HaOG216463 [Helicoverpa armigera]
LOC118266285	1.01761	0.000450929	up	XP_022826551.1 transcription factor TFIIIB component B'' [Spodoptera litura]
LOC118266289	1.205	3.49564e-05	up	XP_026742043.1 potassium/sodium hyperpolarization-activated cyclic nucleotide-gated channel 2 isoform X8 [Trichoplusia ni]
LOC118266319	-1.24078	0.0433076	down	XP_022837239.1 uncharacterized protein LOC111364562 [Spodoptera litura]
LOC118266345	1.13097	4.44141e-06	up	XP_022815685.1 proton-coupled folate transporter-like [Spodoptera litura]
LOC118266360	-1.3477	0.0448275	down	PCG76310.1 hypothetical protein B5V51_9845 [Heliothis virescens]
LOC118266371	1.02221	0.00092728	up	XP_022832751.1 dynein heavy chain 5, axonemal [Spodoptera litura]
LOC118266377	5.39675	1.27562e-05	up	XP_022834045.1 uncharacterized protein LOC111361847 [Spodoptera litura]
LOC118266385	1.473	1.34428e-05	up	_
LOC118266388	1.17333	0.00884227	up	XP_022815793.1 ATP-binding cassette sub-family B member 8, mitochondrial-like [Spodoptera litura]
LOC118266438	1.1218	0.000275663	up	XP_022814907.1 GON-4-like protein [Spodoptera litura]
LOC118266439	1.26207	0.00343205	up	XP_022817212.1 uncharacterized protein LOC111350030 [Spodoptera litura]
LOC118266442	-1.09619	0.000188531	down	NP_001162053.1 cyclin dependent kinase 5 [Bombyx mori]
LOC118266466	-2.10836	7.66341e-11	down	XP_022816068.1 putative phosphatidate phosphatase [Spodoptera litura]
LOC118266487	-1.6699	2.55693e-06	down	XP_022837234.1 cyclin-dependent kinases regulatory subunit [Spodoptera litura]
LOC118266488	1.8961	5.14532e-14	up	XP_022834085.1 glycine-rich protein 3-like [Spodoptera litura]
LOC118266493	-2.13336	0.000174727	down	XP_022836939.1 origin recognition complex subunit 1 [Spodoptera litura]
LOC118266497	-1.04091	0.00122084	down	XP_022824286.1 protein arginine N-methyltransferase 6 [Spodoptera litura]
LOC118266517	-1.27754	0.0408205	down	XP_022815804.1 A disintegrin and metalloproteinase with thrombospondin motifs 16-like [Spodoptera litura]
LOC118266592	1.48363	0.000316399	up	XP_022819509.1 sn1-specific diacylglycerol lipase beta isoform X1 [Spodoptera litura]
LOC118266620	-1.18907	8.10556e-07	down	XP_022819373.1 DNA polymerase eta isoform X1 [Spodoptera litura]
LOC118266627	-1.21064	4.03636e-12	down	XP_021185034.1 glyoxalase domain-containing protein 4 [Helicoverpa armigera]
LOC118266636	-1.45561	2.06841e-09	down	XP_021185034.1 glyoxalase domain-containing protein 4 [Helicoverpa armigera]
LOC118266656	1.28499	5.55243e-15	up	AFP20584.1 NADPH cytochrome P450 oxidoreductase [Spodoptera littoralis]
LOC118266657	-1.12546	1.07812e-09	down	XP_022819324.1 cytoplasmic tRNA 2-thiolation protein 1 [Spodoptera litura]
LOC118266661	-1.15745	0.0196263	down	XP_022819315.1 dual specificity protein phosphatase 19-like [Spodoptera litura]
LOC118266672	1.02881	0.0135013	up	XP_022819941.1 protein HIRA homolog [Spodoptera litura]
LOC118266675	-1.51833	2.17082e-08	down	XP_022819858.1 serine hydrolase-like protein [Spodoptera litura]
LOC118266685	-1.20513	8.95207e-05	down	PCG79257.1 hypothetical protein B5V51_1458 [Heliothis virescens]
LOC118266722	-1.12008	3.93049e-11	down	XP_022819423.1 nuclear pore complex protein Nup155 [Spodoptera litura]
LOC118266729	1.84336	2.3306e-14	up	XP_022819381.1 partitioning defective 3 homolog isoform X2 [Spodoptera litura]
LOC118266761	1.46689	1.14204e-23	up	XP_022819319.1 hemocytin [Spodoptera litura]
LOC118266762	1.03095	0.0045762	up	XP_022819338.1 zinc finger protein 91-like [Spodoptera litura]
LOC118266763	1.71401	1.38444e-10	up	XP_022820166.1 cytochrome P450 6a2-like [Spodoptera litura]
LOC118266776	-1.08109	0.000586666	down	XP_022819646.1 RPA-interacting protein-like [Spodoptera litura]
LOC118266779	1.76924	1.16006e-05	up	XP_022819676.1 sorting nexin-13-like [Spodoptera litura]
LOC118266784	1.09716	0.00288817	up	XP_022819570.1 rho GTPase-activating protein 21 isoform X6 [Spodoptera litura]
LOC118266787	1.29511	0.000456518	up	XP_022820092.1 rhomboid-related protein 1-like [Spodoptera litura]
LOC118266792	1.16978	1.41489e-07	up	XP_022819910.1 mucin-5AC isoform X1 [Spodoptera litura]
LOC118266808	-1.08875	3.68693e-10	down	XP_022819785.1 tetratricopeptide repeat protein 27 isoform X1 [Spodoptera litura]
LOC118266809	-1.18251	1.24302e-15	down	XP_022819787.1 uncharacterized protein LOC111351842 [Spodoptera litura]
LOC118266849	4.88402	1.87896e-10	up	XP_022819319.1 hemocytin [Spodoptera litura]
LOC118266873	1.17412	3.07056e-12	up	XP_022820207.1 sterile alpha and TIR motif-containing protein 1 isoform X1 [Spodoptera litura]
LOC118266877	1.80862	4.6668e-06	up	XP_022819291.1 phosphatidylinositol 4,5-bisphosphate 3-kinase catalytic subunit delta isoform isoform X1 [Spodoptera litura]
LOC118266892	-1.10399	2.42646e-16	down	XP_022819836.1 methylosome protein 50-like [Spodoptera litura]
LOC118266897	1.62988	0.0144459	up	XP_011858723.1 PREDICTED: uncharacterized protein LOC105556248 isoform X1 [Vollenhovia emeryi]
LOC118266903	1.44176	1.32664e-11	up	XP_022820167.1 uncharacterized protein LOC111352077 isoform X1 [Spodoptera litura]
LOC118266905	1.15809	4.69111e-10	up	XP_022819326.1 kinase D-interacting substrate of 220 kDa isoform X1 [Spodoptera litura]
LOC118266910	7.0425	8.04883e-71	up	XP_022819923.1 uncharacterized protein LOC111351929 [Spodoptera litura]
LOC118266922	1.0892	0.0156977	up	XP_021188487.1 DNA oxidative demethylase ALKBH2-like [Helicoverpa armigera]
LOC118266929	1.56479	0.00225668	up	XP_022819459.1 uncharacterized protein LOC111351658 [Spodoptera litura]
LOC118266935	-1.06787	2.99047e-06	down	XP_022819437.1 tRNA-splicing ligase RtcB homolog [Spodoptera litura]
LOC118266946	-1.01929	0.0021721	down	XP_022819663.1 mitochondrial inner membrane protease ATP23 homolog [Spodoptera litura]
LOC118266950	1.0301	0.020114	up	XP_022832997.1 probable palmitoyltransferase ZDHHC16 [Spodoptera litura]
LOC118266961	1.67677	1.39275e-13	up	XP_022819704.1 cytochrome P450 18a1 [Spodoptera litura]
LOC118266969	1.08594	3.24464e-24	up	XP_022819600.1 CAP-Gly domain-containing linker protein 1 isoform X1 [Spodoptera litura]
LOC118266971	1.3793	0.0133747	up	_
LOC118266972	-1.05336	0.000245211	down	XP_022819905.1 DNA-directed RNA polymerase II subunit RPB11 [Spodoptera litura]
LOC118267008	-1.11514	2.65208e-05	down	XP_022819987.1 ribonuclease P protein subunit p25-like protein [Spodoptera litura]
LOC118267015	-1.05935	0.000245691	down	XP_022819936.1 regulator of telomere elongation helicase 1 homolog [Spodoptera litura]
LOC118267024	1.50956	8.25558e-08	up	XP_022820284.1 integrin alpha-9-like [Spodoptera litura]
LOC118267028	-3.10523	0.00160214	down	PCG68307.1 hypothetical protein B5V51_5382 [Heliothis virescens]
LOC118267031	1.44641	3.17612e-11	up	XP_022819322.1 uncharacterized protein LOC111351572 [Spodoptera litura]
LOC118267033	-1.07157	1.62372e-21	down	XP_022820083.1 pre-mRNA-processing factor 19 [Spodoptera litura]
LOC118267041	1.25723	2.0798e-12	up	PCG79245.1 hypothetical protein B5V51_1449 [Heliothis virescens]
LOC118267043	-1.07361	4.07145e-18	down	XP_022820133.1 heat shock 70 kDa protein 14 [Spodoptera litura]
LOC118267046	1.00474	0.00857501	up	_
LOC118267056	1.29601	2.40361e-06	up	XP_022819469.1 23 kDa integral membrane protein-like [Spodoptera litura]
LOC118267062	-5.87746	0.0251836	down	XP_022819793.1 39S ribosomal protein L50, mitochondrial [Spodoptera litura]
LOC118267086	-1.32534	5.65639e-05	down	XP_022820280.1 DNA primase small subunit [Spodoptera litura]
LOC118267102	3.71628	0.0229048	up	XP_022819946.1 uncharacterized protein LOC111351947 [Spodoptera litura]
LOC118267107	1.25203	4.431e-15	up	XP_022820277.1 laccase-2-like [Spodoptera litura]
LOC118267109	-1.11852	5.41336e-06	down	XP_022820063.1 protein claret segregational isoform X1 [Spodoptera litura]
LOC118267128	1.01083	3.81449e-09	up	XP_022820312.1 uncharacterized protein LOC111352168 [Spodoptera litura]
LOC118267129	1.88916	4.26242e-11	up	XP_022820314.1 uncharacterized serine-rich protein C215.13-like isoform X1 [Spodoptera litura]
LOC118267144	2.88343	2.39396e-17	up	CAX16638.1 putative C1A cysteine protease precursor [Spodoptera frugiperda]
LOC118267148	-1.15055	0.0458545	down	XP_022835537.1 protein ANTAGONIST OF LIKE HETEROCHROMATIN PROTEIN 1-like [Spodoptera litura]
LOC118267157	1.45348	6.33406e-21	up	XP_022819688.1 titin [Spodoptera litura]
LOC118267160	-1.08044	1.40005e-09	down	XP_022819680.1 kelch domain-containing protein 10 homolog [Spodoptera litura]
LOC118267170	1.2897	1.97513e-21	up	XP_022819681.1 uncharacterized protein LOC111351774 [Spodoptera litura]
LOC118267176	4.4983	0.001703	up	XP_022820002.1 cilia- and flagella-associated protein 251-like [Spodoptera litura]
LOC118267187	-1.1446	0.0293536	down	XP_022820202.1 serine/threonine-protein kinase Aurora-2-like [Spodoptera litura]
LOC118267194	2.51339	6.12553e-11	up	AGU36299.1 cytochrome P450 CYP18B3 [Spodoptera littoralis]
LOC118267218	1.1198	1.73335e-07	up	PZC74589.1 hypothetical protein B5X24_HaOG207641 [Helicoverpa armigera]
LOC118267220	1.48812	0.00233789	up	XP_022819743.1 uncharacterized protein LOC111351810 [Spodoptera litura]
LOC118267228	1.07938	0.0203641	up	XP_022819884.1 protein singles bar [Spodoptera litura]
LOC118267237	1.96652	2.69367e-06	up	XP_022819863.1 GATOR complex protein DEPDC5 isoform X1 [Spodoptera litura]
LOC118267238	-1.59769	2.30449e-10	down	XP_022819913.1 DNA polymerase delta catalytic subunit [Spodoptera litura]
LOC118267260	1.06492	0.0456785	up	XP_022819874.1 obg-like ATPase 1 [Spodoptera litura]
LOC118267264	1.02807	0.00550961	up	P89116.1 RecName: Full=Caspase-1; Contains: RecName: Full=Caspase-1 subunit p19/18; Contains: RecName: Full=Caspase-1 subunit p12; Flags: Precursor
LOC118267295	-1.09044	3.60141e-06	down	XP_022819663.1 mitochondrial inner membrane protease ATP23 homolog [Spodoptera litura]
LOC118267401	1.13674	0.00236407	up	XP_022826812.1 putative ATP-dependent RNA helicase DHX57 [Spodoptera litura]
LOC118267408	1.80479	1.18187e-14	up	XP_022826904.1 uncharacterized protein LOC111356679 isoform X2 [Spodoptera litura]
LOC118267410	1.17946	0.016319	up	XP_022826488.1 G-protein coupled receptor moody [Spodoptera litura]
LOC118267462	1.2737	6.79895e-30	up	XP_022826913.1 tubulin-specific chaperone cofactor E-like protein isoform X1 [Spodoptera litura]
LOC118267470	1.06153	0.0332775	up	XP_022826530.1 xanthine dehydrogenase-like [Spodoptera litura]
LOC118267492	1.08081	0.000420608	up	XP_022826668.1 uncharacterized protein LOC111356512 isoform X1 [Spodoptera litura]
LOC118267507	-1.12559	7.61522e-10	down	XP_022826513.1 39S ribosomal protein L14, mitochondrial [Spodoptera litura]
LOC118267517	1.13237	4.3749e-11	up	XP_022826646.1 1-phosphatidylinositol 4,5-bisphosphate phosphodiesterase isoform X2 [Spodoptera litura]
LOC118267518	-1.58501	1.34771e-22	down	XP_022826713.1 39S ribosomal protein L33, mitochondrial [Spodoptera litura]
LOC118267521	-1.13642	2.83491e-06	down	XP_022827008.1 mitochondrial ribonuclease P protein 3 [Spodoptera litura]
LOC118267522	-1.01089	5.62072e-06	down	XP_022826734.1 N-alpha-acetyltransferase 20 [Spodoptera litura]
LOC118267523	5.46194	0.000339855	up	AIR09772.1 chymotrypsin-like serine protease precursor [Spodoptera frugiperda]
LOC118267525	1.38481	1.21393e-06	up	XP_022827031.1 heme transporter hrg1-B-like [Spodoptera litura]
LOC118267529	4.0144	0.00553715	up	XP_022827176.1 apoptosis-stimulating of p53 protein 1 isoform X4 [Spodoptera litura]
LOC118267531	-1.17551	3.85873e-05	down	XP_022826993.1 uncharacterized protein LOC111356750 [Spodoptera litura]
LOC118267542	2.51698	7.00664e-16	up	XP_022826945.1 uncharacterized protein LOC111356711 [Spodoptera litura]
LOC118267544	2.04315	1.09837e-09	up	XP_022827183.1 uncharacterized protein LOC111356904 [Spodoptera litura]
LOC118267545	3.68339	3.49701e-25	up	XP_022826750.1 uncharacterized protein LOC111356575 [Spodoptera litura]
LOC118267580	-1.74752	0.00327774	down	XP_022826860.1 uncharacterized protein LOC111356648 [Spodoptera litura]
LOC118267591	1.87146	0.0384476	up	XP_022826488.1 G-protein coupled receptor moody [Spodoptera litura]
LOC118267593	1.52472	0.000672108	up	XP_022826901.1 chymotrypsin-2-like [Spodoptera litura]
LOC118267597	1.01149	0.000389167	up	XP_022826901.1 chymotrypsin-2-like [Spodoptera litura]
LOC118267607	1.08839	0.000427465	up	XP_022826901.1 chymotrypsin-2-like [Spodoptera litura]
LOC118267613	4.7094	0.0121259	up	XP_013191416.1 PREDICTED: putative nuclease HARBI1 [Amyelois transitella]
LOC118267617	-1.57812	1.34428e-05	down	_
LOC118267626	1.57635	0.00130136	up	XP_022826502.1 uncharacterized protein LOC111356409 isoform X3 [Spodoptera litura]
LOC118267650	-1.11406	0.0195118	down	_
LOC118267685	1.48247	0.00186301	up	XP_022834361.1 zinc finger protein 883-like [Spodoptera litura]
LOC118267713	1.42762	1.48154e-32	up	XP_022826454.1 serine/threonine-protein kinase minibrain isoform X1 [Spodoptera litura]
LOC118267717	2.25532	3.78007e-22	up	XP_022826723.1 indole-3-acetaldehyde oxidase-like [Spodoptera litura]
LOC118267723	1.17876	0.00208113	up	XP_022826467.1 uncharacterized protein LOC111356386 isoform X2 [Spodoptera litura]
LOC118267738	-1.02289	0.0022413	down	XP_022826764.1 protein regulator of cytokinesis 1-like [Spodoptera litura]
LOC118267750	4.34774	5.51979e-08	up	XP_023950410.1 uncharacterized protein LOC112054751 [Bicyclus anynana]
LOC118267751	2.3952	8.3119e-16	up	XP_022826761.1 uncharacterized protein LOC111356587 [Spodoptera litura]
LOC118267752	2.84983	1.86561e-28	up	XP_022826888.1 uncharacterized protein LOC111356667 [Spodoptera litura]
LOC118267753	1.90664	4.63275e-15	up	XP_022827007.1 uncharacterized protein LOC111356760 [Spodoptera litura]
LOC118267754	1.01926	0.00818809	up	XP_022818998.1 uncharacterized protein LOC111351326, partial [Spodoptera litura]
LOC118267758	1.11403	0.0170911	up	XP_022826926.1 protein artichoke-like [Spodoptera litura]
LOC118267759	1.04246	3.07238e-05	up	XP_022826901.1 chymotrypsin-2-like [Spodoptera litura]
LOC118267765	1.41658	0.00484794	up	XP_022827163.1 xanthine dehydrogenase 1-like [Spodoptera litura]
LOC118267790	1.6977	1.05443e-05	up	XP_022827038.1 uncharacterized protein LOC111356785 [Spodoptera litura]
LOC118267799	1.07563	0.00048191	up	XP_022827158.1 xanthine dehydrogenase-like [Spodoptera litura]
LOC118267801	-1.4666	0.00119948	down	XP_022826995.1 uncharacterized protein LOC111356752 [Spodoptera litura]
LOC118267804	-1.12254	5.98588e-15	down	XP_022826722.1 uncharacterized protein LOC111356551 [Spodoptera litura]
LOC118267807	1.2624	0.00386653	up	XP_022827060.1 uncharacterized protein CG43867 [Spodoptera litura]
LOC118267810	1.69988	0.00882685	up	_
LOC118267831	1.32649	2.96917e-16	up	XP_022826799.1 protein sprint isoform X3 [Spodoptera litura]
LOC118267846	1.05691	0.0226361	up	XP_022826792.1 connectin-like [Spodoptera litura]
LOC118267853	1.45495	0.0121971	up	XP_022826840.1 B-cell lymphoma/leukemia 11B isoform X2 [Spodoptera litura]
LOC118267873	1.46654	0.01708	up	XP_022827088.1 transmembrane protease serine 9-like [Spodoptera litura]
LOC118267876	1.13566	0.0129705	up	XP_026744679.1 uncharacterized protein LOC113506017 [Trichoplusia ni]
LOC118267928	2.00937	1.04946e-10	up	XP_022826751.1 uncharacterized protein LOC111356576 [Spodoptera litura]
LOC118267929	2.67704	0.0113238	up	XP_022826751.1 uncharacterized protein LOC111356576 [Spodoptera litura]
LOC118267931	-1.96329	0.000360142	down	XP_021181153.1 uncharacterized protein LOC110369879 [Helicoverpa armigera]
LOC118267932	1.52139	1.86329e-13	up	XP_022826690.1 uncharacterized protein LOC111356522 [Spodoptera litura]
LOC118267933	1.28935	2.55435e-25	up	XP_022826690.1 uncharacterized protein LOC111356522 [Spodoptera litura]
LOC118267944	1.04509	0.00348201	up	XP_021184428.1 pecanex-like protein 1 isoform X1 [Helicoverpa armigera]
LOC118267959	1.31457	0.00690532	up	XP_022826502.1 uncharacterized protein LOC111356409 isoform X3 [Spodoptera litura]
LOC118267995	1.09656	4.0002e-12	up	XP_022833170.1 biogenesis of lysosome-related organelles complex 1 subunit 2 isoform X1 [Spodoptera litura]
LOC118267998	-1.02686	1.29631e-19	down	XP_022826510.1 probable N-acetyltransferase san [Spodoptera litura]
LOC118268080	1.40377	2.51518e-24	up	XP_022825039.1 putative nucleotidyltransferase FAM46C isoform X1 [Spodoptera litura]
LOC118268084	-4.2097	1.16085e-06	down	XP_026322177.1 uncharacterized protein LOC113231856 [Hyposmocoma kahamanoa]
LOC118268098	1.02654	1.78875e-10	up	XP_021200604.1 zinc finger MIZ domain-containing protein 1 [Helicoverpa armigera]
LOC118268104	-1.01099	0.0101142	down	XP_022825619.1 cytochrome b5-related protein-like [Spodoptera litura]
LOC118268105	-1.47806	0.00251219	down	XP_022825268.1 cytochrome b5-related protein-like [Spodoptera litura]
LOC118268124	2.23879	2.88612e-15	up	XP_022825182.1 angiotensin-converting enzyme-like isoform X1 [Spodoptera litura]
LOC118268128	1.40668	0.00455054	up	XP_022825285.1 uncharacterized protein LOC111355552 isoform X2 [Spodoptera litura]
LOC118268138	-1.01003	4.13013e-08	down	XP_022825430.1 39S ribosomal protein L32, mitochondrial [Spodoptera litura]
LOC118268153	1.08526	0.00108093	up	XP_022825577.1 tetratricopeptide repeat protein 21B-like [Spodoptera litura]
LOC118268179	1.11185	4.45044e-27	up	_
LOC118268195	-1.34197	1.28832e-18	down	AHA86298.1 DnaJ [Spodoptera frugiperda]
LOC118268207	-1.6781	7.0373e-05	down	XP_022825329.1 uncharacterized protein LOC111355576 [Spodoptera litura]
LOC118268211	-1.02628	9.6394e-11	down	XP_022825105.1 60S ribosomal export protein NMD3 [Spodoptera litura]
LOC118268215	1.7232	0.000812785	up	XP_022825528.1 uncharacterized protein LOC111355718 [Spodoptera litura]
LOC118268219	-3.40631	0.0420782	down	XP_022832809.1 uncharacterized protein LOC111360814 [Spodoptera litura]
LOC118268227	1.43891	5.2572e-06	up	XP_022825521.1 STAM-binding protein-like A [Spodoptera litura]
LOC118268234	1.04135	2.06113e-10	up	XP_022825004.1 aminopeptidase N-like isoform X2 [Spodoptera litura]
LOC118268235	1.73506	1.92104e-08	up	XP_022825508.1 calcium-activated potassium channel slowpoke [Spodoptera litura]
LOC118268244	1.37492	1.43147e-13	up	XP_022825076.1 uncharacterized protein LOC111355428 [Spodoptera litura]
LOC118268266	-1.45062	1.42343e-08	down	XP_022825560.1 coiled-coil domain-containing protein 58 [Spodoptera litura]
LOC118268275	-1.04671	1.50864e-06	down	XP_022825228.1 MKI67 FHA domain-interacting nucleolar phosphoprotein-like [Spodoptera litura]
LOC118268280	-1.0638	2.43682e-06	down	XP_022825236.1 bolA-like protein DDB_G0274169 [Spodoptera litura]
LOC118268342	-1.18999	4.99494e-15	down	AHA86298.1 DnaJ [Spodoptera frugiperda]
LOC118268362	-1.08817	0.00207419	down	XP_022825367.1 coiled-coil domain-containing protein 12 [Spodoptera litura]
LOC118268375	-1.08554	1.87544e-07	down	XP_022825293.1 protein timeless homolog [Spodoptera litura]
LOC118268388	1.30385	1.65673e-06	up	PZC86667.1 hypothetical protein B5X24_HaOG206228 [Helicoverpa armigera]
LOC118268410	1.09772	2.40113e-07	up	XP_022824959.1 uncharacterized protein LOC111355365 [Spodoptera litura]
LOC118268418	-2.07975	0.0195018	down	AEE43937.1 insulin-like precursor polypeptide 2 [Spodoptera littoralis]
LOC118268426	3.63182	0.00638305	up	_
LOC118268435	-1.58357	3.7136e-42	down	XP_022825622.1 venom allergen 5-like [Spodoptera litura]
LOC118268449	-1.62025	0.00231026	down	XP_022825268.1 cytochrome b5-related protein-like [Spodoptera litura]
LOC118268458	-1.48125	8.55197e-32	down	PCG62439.1 hypothetical protein B5V51_14429 [Heliothis virescens]
LOC118268465	-1.19018	0.0198675	down	XP_022825616.1 RNA-binding motif protein, X-linked 2 [Spodoptera litura]
LOC118268469	-1.74362	3.00197e-05	down	XP_022825247.1 dynactin subunit 4 [Spodoptera litura]
LOC118268471	-1.34036	1.41943e-05	down	XP_022825249.1 protoporphyrinogen oxidase [Spodoptera litura]
LOC118268490	-1.47198	0.000291641	down	XP_022825307.1 retinal dehydrogenase 1-like [Spodoptera litura]
LOC118268512	-1.14453	2.30449e-10	down	XP_022825170.1 U3 small nucleolar RNA-associated protein 18 homolog [Spodoptera litura]
LOC118268522	-1.13926	0.0155853	down	XP_026747592.1 uncharacterized protein LOC113508706 [Trichoplusia ni]
LOC118268527	-1.07088	0.00571903	down	AGO62005.1 cytochrome P450 CYP321A7 [Spodoptera frugiperda]
LOC118268541	1.10832	2.32328e-05	up	PCG78930.1 hypothetical protein B5V51_2640 [Heliothis virescens]
LOC118268546	1.42969	8.46531e-07	up	XP_022825220.1 uncharacterized protein LOC111355516 isoform X5 [Spodoptera litura]
LOC118268547	-7.69643	2.57354e-05	down	XP_013147927.1 PREDICTED: uncharacterized protein K02A2.6-like [Papilio polytes]
LOC118268549	-2.53353	2.67287e-14	down	AGO62008.1 cytochrome P450 CYP321A10 [Spodoptera frugiperda]
LOC118268559	-1.12088	5.18731e-06	down	XP_022832985.1 E3 ubiquitin-protein ligase UHRF1-like [Spodoptera litura]
LOC118268563	3.08881	0.00337455	up	XP_011860523.1 PREDICTED: uncharacterized protein K02A2.6-like [Vollenhovia emeryi]
LOC118268604	-2.47919	0.0286358	down	AGO62006.1 cytochrome P450 CY321A8 [Spodoptera frugiperda]
LOC118268605	-2.7979	4.3749e-11	down	AGO62006.1 cytochrome P450 CY321A8 [Spodoptera frugiperda]
LOC118268614	-1.40777	0.000425828	down	XP_022825563.1 transmembrane protein 161B [Spodoptera litura]
LOC118268617	-1.47545	0.0474664	down	AGO62008.1 cytochrome P450 CYP321A10 [Spodoptera frugiperda]
LOC118268621	-1.44573	3.83242e-08	down	XP_022825435.1 methylthioribose-1-phosphate isomerase isoform X1 [Spodoptera litura]
LOC118268624	1.32937	2.12121e-18	up	PZC75972.1 hypothetical protein B5X24_HaOG205265 [Helicoverpa armigera]
LOC118268642	5.04826	0.0129161	up	XP_014362329.1 PREDICTED: uncharacterized protein LOC106713939 [Papilio machaon]
LOC118268648	1.48749	0.0240305	up	XP_021187659.1 proline-rich protein 4-like [Helicoverpa armigera]
LOC118268653	3.7091	5.9182e-17	up	XP_022825513.1 fibrillin-2-like [Spodoptera litura]
LOC118268654	2.2798	0.000145602	up	XP_022825513.1 fibrillin-2-like [Spodoptera litura]
LOC118268657	1.58689	0.000613697	up	XP_022825541.1 protein draper-like [Spodoptera litura]
LOC118268664	1.59876	0.00258867	up	XP_022825629.1 reticulocyte-binding protein 2 homolog a-like isoform X1 [Spodoptera litura]
LOC118268692	-2.23494	1.76272e-14	down	XP_022825435.1 methylthioribose-1-phosphate isomerase isoform X1 [Spodoptera litura]
LOC118268693	-1.35224	0.0371584	down	XP_022825642.1 DNA excision repair protein ERCC-1 [Spodoptera litura]
LOC118268714	2.00906	5.11203e-10	up	XP_021184521.1 protein yippee-like CG15309 isoform X1 [Helicoverpa armigera]
LOC118268733	-2.09595	2.90673e-09	down	XP_026734379.1 DNA-directed RNA polymerase II subunit Rpb4 [Trichoplusia ni]
LOC118268747	1.39008	1.57482e-05	up	XP_026734196.1 serine/threonine-protein kinase unc-51 [Trichoplusia ni]
LOC118268748	-1.3772	1.18748e-22	down	XP_022813818.1 density-regulated protein homolog [Spodoptera litura]
LOC118268763	1.25031	1.60492e-05	up	XP_022814244.1 carboxypeptidase M isoform X2 [Spodoptera litura]
LOC118268764	1.47299	0.00217851	up	XP_022837993.1 U6 small nuclear RNA (adenine-(43)-N(6))-methyltransferase isoform X1 [Spodoptera litura]
LOC118268770	-1.08645	1.08018e-06	down	XP_022813822.1 dual oxidase maturation factor 1 isoform X2 [Spodoptera litura]
LOC118268776	-1.02617	3.15058e-07	down	XP_022814248.1 replication factor C subunit 5 [Spodoptera litura]
LOC118268777	-1.14457	0.000229415	down	XP_022813897.1 ADP-ribose pyrophosphatase, mitochondrial [Spodoptera litura]
LOC118268797	-1.02351	0.0237875	down	XP_022821353.1 uncharacterized protein LOC111352896 [Spodoptera litura]
LOC118268798	-1.43399	2.53987e-14	down	XP_022814016.1 histone RNA hairpin-binding protein [Spodoptera litura]
LOC118268806	1.46853	0.00772864	up	XP_022814244.1 carboxypeptidase M isoform X2 [Spodoptera litura]
LOC118268811	2.00402	5.09876e-14	up	XP_022837991.1 nuclear protein 1 [Spodoptera litura]
LOC118268815	1.27135	0.000638167	up	XP_022814071.1 ankyrin repeat domain-containing protein 13D [Spodoptera litura]
LOC118268827	1.21071	1.57226e-11	up	XP_022814236.1 formin-like protein CG32138 isoform X1 [Spodoptera litura]
LOC118268838	1.19818	7.94157e-33	up	XP_022834098.1 G-protein coupled receptor Mth2-like isoform X7 [Spodoptera litura]
LOC118268858	-1.22755	1.52797e-05	down	XP_022837771.1 histidine protein methyltransferase 1 homolog isoform X1 [Spodoptera litura]
LOC118268881	-2.29548	0.0399689	down	XP_022834410.1 uncharacterized protein LOC111362108 [Spodoptera litura]
LOC118268883	-1.18579	1.50176e-06	down	XP_022834408.1 uncharacterized protein LOC111362107 [Spodoptera litura]
LOC118268884	-1.71906	2.62961e-05	down	XP_022834410.1 uncharacterized protein LOC111362108 [Spodoptera litura]
LOC118268916	-1.19997	7.59369e-07	down	XP_022813945.1 replication protein A 70 kDa DNA-binding subunit [Spodoptera litura]
LOC118268917	-1.14953	0.00208078	down	XP_022813945.1 replication protein A 70 kDa DNA-binding subunit [Spodoptera litura]
LOC118268918	1.55959	2.00808e-08	up	XP_022837793.1 glutathione hydrolase 1 proenzyme-like [Spodoptera litura]
LOC118268919	1.15067	3.75208e-12	up	XP_022837793.1 glutathione hydrolase 1 proenzyme-like [Spodoptera litura]
LOC118268924	2.9453	0.0285398	up	XP_022837794.1 GATA zinc finger domain-containing protein 14-like [Spodoptera litura]
LOC118268949	4.41458	0.022112	up	XP_022837897.1 uncharacterized protein LOC111365018 [Spodoptera litura]
LOC118268962	1.77798	5.19361e-13	up	XP_022813850.1 G-protein coupled receptor Mth2-like [Spodoptera litura]
LOC118268964	2.59906	0.0175343	up	XP_022833164.1 glycine-rich cell wall structural protein-like isoform X1 [Spodoptera litura]
LOC118268965	1.73468	0.0396664	up	XP_022814215.1 uncharacterized protein LOC111348002 [Spodoptera litura]
LOC118268973	1.75153	0.000349232	up	XP_022837729.1 mutS protein homolog 4-like isoform X1 [Spodoptera litura]
LOC118268985	1.81639	2.76686e-11	up	XP_022837799.1 arf-GAP with coiled-coil, ANK repeat and PH domain-containing protein 2 isoform X2 [Spodoptera litura]
LOC118269014	3.12094	0.0462441	up	XP_022837264.1 uncharacterized protein LOC111364588 [Spodoptera litura]
LOC118269052	1.25058	7.37422e-19	up	XP_022837751.1 protein real-time, partial [Spodoptera litura]
LOC118269053	1.0727	0.00217851	up	XP_022838091.1 uncharacterized protein LOC111365126 isoform X1 [Spodoptera litura]
LOC118269056	-1.01915	0.000107895	down	XP_022814136.1 probable ATP-dependent RNA helicase DDX52 [Spodoptera litura]
LOC118269075	-1.1686	0.0306755	down	XP_022837657.1 protein IMPACT-like [Spodoptera litura]
LOC118269077	-1.73469	1.1786e-23	down	XP_022814255.1 probable serine hydrolase [Spodoptera litura]
LOC118269090	1.64495	9.121e-14	up	XP_022813816.1 exonuclease GOR-like isoform X1 [Spodoptera litura]
LOC118269104	1.41586	0.00381111	up	XP_022837997.1 kinase suppressor of Ras 2 isoform X1 [Spodoptera litura]
LOC118269105	1.35911	9.78938e-05	up	XP_022813948.1 probable cytochrome P450 49a1 [Spodoptera litura]
LOC118269117	-1.06516	1.90838e-11	down	XP_022813911.1 notchless protein homolog 1 [Spodoptera litura]
LOC118269122	-1.45793	1.61274e-06	down	XP_022813997.1 UNC93-like protein [Spodoptera litura]
LOC118269132	1.34825	2.27791e-07	up	XP_022814159.1 pre-mRNA-processing-splicing factor 8 [Spodoptera litura]
LOC118269138	-1.62449	2.57354e-05	down	XP_022813858.1 uncharacterized protein LOC111347762 [Spodoptera litura]
LOC118269139	1.29224	8.95207e-05	up	XP_022837711.1 4-hydroxyphenylpyruvate dioxygenase-like [Spodoptera litura]
LOC118269142	-1.49803	0.0446563	down	XP_022814093.1 transcription factor 15-like isoform X1 [Spodoptera litura]
LOC118269157	1.33532	3.10592e-14	up	XP_022813918.1 inositol polyphosphate 5-phosphatase K-like isoform X1 [Spodoptera litura]
LOC118269163	1.32953	5.50005e-15	up	XP_022813898.1 uncharacterized protein LOC111347782 [Spodoptera litura]
LOC118269175	1.08115	2.67609e-05	up	XP_022837859.1 tyrosine-protein phosphatase non-receptor type 4 isoform X3 [Spodoptera litura]
LOC118269204	-1.61453	0.00247793	down	XP_021184485.1 dynactin subunit 5 [Helicoverpa armigera]
LOC118269209	1.94601	8.8461e-05	up	XP_022838067.1 sodium channel protein Nach-like [Spodoptera litura]
LOC118269233	3.92992	0.0149489	up	XP_022814026.1 serine protease snake-like [Spodoptera litura]
LOC118269245	1.31906	0.00146894	up	XP_022837722.1 putative inorganic phosphate cotransporter [Spodoptera litura]
LOC118269282	-1.21329	0.000243308	down	XP_022837293.1 exosome complex component RRP41 [Spodoptera litura]
LOC118269291	1.67649	5.12473e-24	up	XP_022837224.1 uncharacterized protein LOC111364550 [Spodoptera litura]
LOC118269312	-1.18848	3.93238e-08	down	XP_022814192.1 putative inorganic phosphate cotransporter [Spodoptera litura]
LOC118269327	-1.23988	4.243e-15	down	XP_022814062.1 replication protein A 32 kDa subunit [Spodoptera litura]
LOC118269332	1.13799	0.00304968	up	XP_022813814.1 F-box/LRR-repeat protein 4 isoform X3 [Spodoptera litura]
LOC118269333	-1.1176	6.81165e-08	down	XP_022814023.1 UDP-glucuronosyltransferase 2B4-like [Spodoptera litura]
LOC118269352	1.55595	3.5295e-05	up	XP_022837992.1 sialin [Spodoptera litura]
LOC118269358	-1.19893	2.40487e-06	down	XP_022814023.1 UDP-glucuronosyltransferase 2B4-like [Spodoptera litura]
LOC118269396	1.10184	2.22512e-06	up	XP_022813988.1 uncharacterized protein LOC111347845 isoform X2 [Spodoptera litura]
LOC118269401	1.05672	3.82774e-05	up	XP_022813975.1 phosphatidylinositol-glycan biosynthesis class X protein [Spodoptera litura]
LOC118269410	-1.09707	3.50896e-11	down	NP_001091825.1 PHD-finger 5A [Bombyx mori]
LOC118269449	-1.08149	0.000138077	down	XP_022834408.1 uncharacterized protein LOC111362107 [Spodoptera litura]
LOC118269450	-1.45105	2.44689e-05	down	XP_022834410.1 uncharacterized protein LOC111362108 [Spodoptera litura]
LOC118269451	-2.55824	0.0483667	down	XP_022834410.1 uncharacterized protein LOC111362108 [Spodoptera litura]
LOC118269454	-2.00434	0.0101481	down	XP_022834403.1 uncharacterized protein LOC111362102 [Spodoptera litura]
LOC118269455	-1.66745	0.00428344	down	XP_022834403.1 uncharacterized protein LOC111362102 [Spodoptera litura]
LOC118269475	-1.36198	0.0137988	down	XP_022813954.1 4-hydroxyphenylpyruvate dioxygenase-like [Spodoptera litura]
LOC118269489	1.01823	0.00017576	up	_
LOC118269492	1.80289	5.31477e-06	up	XP_022814243.1 carboxypeptidase M isoform X1 [Spodoptera litura]
LOC118269524	-1.32969	6.01665e-24	down	XP_022825773.1 eukaryotic translation initiation factor 4E type 2 [Spodoptera litura]
LOC118269570	1.32283	3.64496e-06	up	PCG65976.1 hypothetical protein B5V51_8358 [Heliothis virescens]
LOC118269577	-1.58284	7.08239e-15	down	XP_022826046.1 nucleoporin NDC1 [Spodoptera litura]
LOC118269579	-1.1845	8.31604e-20	down	XP_022826310.1 translation initiation factor eIF-2B subunit alpha [Spodoptera litura]
LOC118269580	-1.12587	5.62697e-08	down	XP_022826143.1 lipid storage droplets surface-binding protein 2 isoform X1 [Spodoptera litura]
LOC118269611	3.64077	7.10519e-07	up	PZC78953.1 hypothetical protein B5X24_HaOG217043 [Helicoverpa armigera]
LOC118269618	-5.01225	0.0102696	down	XP_022830279.1 uncharacterized protein LOC111359072 [Spodoptera litura]
LOC118269622	2.44312	4.82596e-07	up	XP_022825851.1 uncharacterized protein LOC111355941 isoform X3 [Spodoptera litura]
LOC118269633	-1.11885	6.96607e-05	down	XP_022825885.1 DNA replication licensing factor Mcm3 [Spodoptera litura]
LOC118269638	-1.57238	1.28402e-07	down	XP_022834764.1 chromatin accessibility complex protein 1 [Spodoptera litura]
LOC118269642	-1.26958	1.34743e-20	down	XP_021189056.1 uncharacterized protein LOC110375312 [Helicoverpa armigera]
LOC118269646	-1.05842	4.4221e-08	down	XP_022826413.1 glucosidase 2 subunit beta [Spodoptera litura]
LOC118269647	-2.13734	4.05047e-09	down	XP_022826284.1 splicing factor 3A subunit 3 [Spodoptera litura]
LOC118269655	1.12813	0.000259127	up	XP_022826283.1 histidine-rich glycoprotein-like [Spodoptera litura]
LOC118269666	-1.2653	0.00517175	down	XP_022825794.1 uncharacterized protein LOC111355914 [Spodoptera litura]
LOC118269692	-1.62087	1.16859e-06	down	XP_022825903.1 polycomb protein EED [Spodoptera litura]
LOC118269695	1.01402	2.37107e-05	up	XP_022826281.1 C3 and PZP-like alpha-2-macroglobulin domain-containing protein 8 [Spodoptera litura]
LOC118269696	1.47602	0.00325957	up	XP_022826283.1 histidine-rich glycoprotein-like [Spodoptera litura]
LOC118269706	-1.35176	1.42147e-14	down	XP_022826389.1 probable ATP-dependent RNA helicase pitchoune [Spodoptera litura]
LOC118269709	-1.48068	1.11736e-06	down	XP_022826389.1 probable ATP-dependent RNA helicase pitchoune [Spodoptera litura]
LOC118269710	-1.08878	1.55982e-10	down	XP_022826413.1 glucosidase 2 subunit beta [Spodoptera litura]
LOC118269711	-1.14758	0.0135906	down	XP_026485324.1 splicing factor 3A subunit 3 [Vanessa tameamea]
LOC118269717	-1.01622	0.00929154	down	XP_022821535.1 dolichyl-diphosphooligosaccharide--protein glycosyltransferase subunit 1 [Spodoptera litura]
LOC118269742	-1.37682	0.0038434	down	PZC75259.1 hypothetical protein B5X24_HaOG206521 [Helicoverpa armigera]
LOC118269752	1.1958	0.000431162	up	XP_022825894.1 progestin and adipoQ receptor family member 4 [Spodoptera litura]
LOC118269764	1.31266	1.01245e-08	up	XP_022826017.1 trans-Golgi network integral membrane protein 1-like [Spodoptera litura]
LOC118269771	2.10625	3.15321e-05	up	XP_022826278.1 organic cation/carnitine transporter 7-like isoform X1 [Spodoptera litura]
LOC118269774	-1.04329	2.78316e-07	down	XP_022825907.1 DNA polymerase delta subunit 3-like [Spodoptera litura]
LOC118269781	-1.55141	0.00323939	down	PCG66173.1 hypothetical protein B5V51_8088 [Heliothis virescens]
LOC118269791	-1.06932	0.0367197	down	XP_022826169.1 DNA-directed RNA polymerase I subunit RPA12 [Spodoptera litura]
LOC118269797	-1.15966	1.81024e-06	down	XP_022825990.1 uncharacterized protein C6orf203 [Spodoptera litura]
LOC118269809	1.4735	0.00428164	up	XP_022821445.1 Down syndrome cell adhesion molecule-like protein Dscam2 [Spodoptera litura]
LOC118269824	1.13942	1.45669e-12	up	XP_022826163.1 carboxylesterase 4A isoform X1 [Spodoptera litura]
LOC118269826	-1.74306	6.64828e-09	down	_
LOC118269843	-1.49492	0.0202104	down	XP_022826179.1 uncharacterized protein LOC111356149 [Spodoptera litura]
LOC118269845	-1.00882	9.8634e-08	down	XP_022826183.1 uncharacterized protein LOC111356152 [Spodoptera litura]
LOC118269885	1.37534	4.60295e-05	up	XP_022826253.1 peripheral plasma membrane protein CASK isoform X1 [Spodoptera litura]
LOC118269908	1.0971	5.69875e-12	up	XP_022825970.1 fibril-forming collagen alpha chain-like [Spodoptera litura]
LOC118269957	-1.12943	1.69193e-06	down	XP_022821731.1 17-beta-hydroxysteroid dehydrogenase 13-like isoform X1 [Spodoptera litura]
LOC118269972	-1.32122	2.79508e-07	down	XP_022834425.1 putative carbonic anhydrase 5 [Spodoptera litura]
LOC118269973	-1.62629	0.00756172	down	XP_022834041.1 uncharacterized protein LOC111361844 [Spodoptera litura]
LOC118270017	1.56581	5.5974e-06	up	PZC86150.1 hypothetical protein B5X24_HaOG213108 [Helicoverpa armigera]
LOC118270018	1.48974	0.000206311	up	PZC86150.1 hypothetical protein B5X24_HaOG213108 [Helicoverpa armigera]
LOC118270044	-1.81156	9.14225e-13	down	XP_022826268.1 synaptic vesicle glycoprotein 2C-like [Spodoptera litura]
LOC118270046	-1.15995	2.23474e-34	down	XP_022825813.1 eukaryotic translation initiation factor 4B [Spodoptera litura]
LOC118270058	3.15333	0.0394162	up	_
LOC118270059	1.34395	0.0151976	up	XP_022826056.1 tachykinin-like peptides receptor 86C [Spodoptera litura]
LOC118270063	-1.17267	0.00010737	down	PZC70407.1 hypothetical protein B5X24_HaOG216463 [Helicoverpa armigera]
LOC118270066	-3.98985	0.0295575	down	XP_022814502.1 uncharacterized protein LOC111348202 [Spodoptera litura]
LOC118270074	1.52395	4.96189e-08	up	XP_022826367.1 uncharacterized protein LOC111356298 [Spodoptera litura]
LOC118270114	-1.12896	2.02204e-17	down	XP_022835504.1 ATP synthase mitochondrial F1 complex assembly factor 1 [Spodoptera litura]
LOC118270133	1.84658	0.0188297	up	XP_022822302.1 probable G-protein coupled receptor 158 [Spodoptera litura]
LOC118270149	-1.31548	0.0289714	down	XP_026731860.1 uncharacterized protein LOC113496740 [Trichoplusia ni]
LOC118270189	1.12783	0.00155735	up	XP_022827337.1 5-hydroxytryptamine receptor 1-like [Spodoptera litura]
LOC118270194	1.24128	0.00010128	up	XP_023953719.1 uncharacterized protein LOC112057477, partial [Bicyclus anynana]
LOC118270203	1.2435	0.00442423	up	XP_022827388.1 mucin-5AC-like isoform X3 [Spodoptera litura]
LOC118270205	-2.10047	0.00556519	down	XP_022827347.1 facilitated trehalose transporter Tret1-like [Spodoptera litura]
LOC118270228	1.22236	7.91422e-05	up	XP_022827261.1 tetraspanin-33-like isoform X1 [Spodoptera litura]
LOC118270245	1.8559	3.32804e-29	up	XP_022827197.1 actin cytoskeleton-regulatory complex protein pan1 [Spodoptera litura]
LOC118270251	1.49137	1.43077e-05	up	XP_022827400.1 uncharacterized protein LOC111357080 isoform X1 [Spodoptera litura]
LOC118270259	1.3111	2.23383e-05	up	XP_022827671.1 disintegrin and metalloproteinase domain-containing protein 12 [Spodoptera litura]
LOC118270263	1.01343	0.00244545	up	XP_026324657.1 uncharacterized protein LOC113233692 [Hyposmocoma kahamanoa]
LOC118270266	1.4984	3.01651e-11	up	XP_022827359.1 phosphatidylinositide phosphatase SAC2 isoform X1 [Spodoptera litura]
LOC118270282	-1.30977	1.55922e-50	down	XP_022827375.1 nucleoplasmin-like protein isoform X1 [Spodoptera litura]
LOC118270285	1.29242	4.23003e-22	up	PCG77627.1 hypothetical protein B5V51_6763 [Heliothis virescens]
LOC118270287	1.05892	0.000421677	up	XP_022827671.1 disintegrin and metalloproteinase domain-containing protein 12 [Spodoptera litura]
LOC118270288	1.42218	8.65876e-16	up	XP_021194388.1 dedicator of cytokinesis protein 1 isoform X1 [Helicoverpa armigera]
LOC118270289	1.25226	2.84819e-08	up	XP_022827319.1 lateral signaling target protein 2 homolog [Spodoptera litura]
LOC118270316	-3.98323	2.72009e-06	down	XP_022827643.1 cytochrome P450 4C1-like [Spodoptera litura]
LOC118270326	-1.2601	9.54483e-05	down	XP_022827426.1 39S ribosomal protein L35, mitochondrial [Spodoptera litura]
LOC118270337	1.29853	2.73002e-12	up	XP_022827411.1 ABC transporter G family member 20 [Spodoptera litura]
LOC118270361	1.46361	8.13414e-05	up	XP_022827449.1 gastrula zinc finger protein XlCGF17.1-like [Spodoptera litura]
LOC118270363	-1.09597	7.82672e-06	down	XP_022827706.1 exosome complex component CSL4 [Spodoptera litura]
LOC118270379	1.30455	0.0090597	up	XP_022827490.1 dopamine receptor 1-like [Spodoptera litura]
LOC118270396	-1.05734	2.63221e-09	down	XP_022827395.1 U3 small nucleolar ribonucleoprotein protein IMP4 [Spodoptera litura]
LOC118270452	2.04575	0.000356341	up	XP_022827490.1 dopamine receptor 1-like [Spodoptera litura]
LOC118270462	-4.55879	0.0114502	down	XP_026745489.1 uncharacterized protein LOC113506851 [Trichoplusia ni]
LOC118270470	-3.10212	0.0101004	down	XP_022821412.1 ankyrin repeat and MYND domain-containing protein 1-like [Spodoptera litura]
LOC118270475	-1.01188	0.000255807	down	XP_022827544.1 transmembrane protease serine 9-like isoform X1 [Spodoptera litura]
LOC118270489	1.46659	2.01482e-06	up	XP_022822346.1 kinesin-like protein KIF13A isoform X5 [Spodoptera litura]
LOC118270494	1.52255	3.10756e-08	up	XP_022833142.1 G-protein coupled receptor 52 isoform X2 [Spodoptera litura]
LOC118270523	3.15797	1.7816e-24	up	XP_022822155.1 insulin-like receptor isoform X1 [Spodoptera litura]
LOC118270535	1.34159	7.35207e-05	up	XP_022827635.1 2-aminoethanethiol dioxygenase [Spodoptera litura]
LOC118270575	-3.67085	1.19765e-14	down	XP_022827643.1 cytochrome P450 4C1-like [Spodoptera litura]
LOC118270587	2.86117	0.0452245	up	XP_022827519.1 octopamine receptor beta-1R-like [Spodoptera litura]
LOC118270597	-1.77621	4.40138e-12	down	XP_022821407.1 uncharacterized protein LOC111352929 [Spodoptera litura]
LOC118270599	1.1985	1.07055e-06	up	XP_022827559.1 probable sodium/potassium/calcium exchanger CG1090 isoform X1 [Spodoptera litura]
LOC118270621	-1.67581	1.92272e-37	down	XP_022827375.1 nucleoplasmin-like protein isoform X1 [Spodoptera litura]
LOC118270670	1.35171	0.000110579	up	XP_022827674.1 rho-related BTB domain-containing protein 1 [Spodoptera litura]
LOC118270677	1.41054	0.0287331	up	XP_026729222.1 uncharacterized protein LOC113494904 [Trichoplusia ni]
LOC118270678	1.51445	0.00841329	up	XP_022827723.1 uncharacterized protein LOC111357323 [Spodoptera litura]
LOC118270684	1.2917	2.12149e-10	up	XP_022827677.1 serine/threonine-protein kinase pelle [Spodoptera litura]
LOC118270692	5.0994	0.00112248	up	_
LOC118270695	-1.61537	9.60311e-08	down	XP_022827248.1 uncharacterized protein LOC111356994 [Spodoptera litura]
LOC118270718	-1.18346	6.95321e-05	down	XP_022827248.1 uncharacterized protein LOC111356994 [Spodoptera litura]
LOC118270722	-2.05782	0.000530713	down	XP_022821903.1 fibroin heavy chain-like [Spodoptera litura]
LOC118270726	1.55015	0.0339503	up	XP_022827723.1 uncharacterized protein LOC111357323 [Spodoptera litura]
LOC118270753	1.034	0.000127529	up	XP_022827291.1 huntingtin [Spodoptera litura]
LOC118270755	1.34585	0.000108339	up	XP_022816960.1 uncharacterized protein LOC111349880 [Spodoptera litura]
LOC118270757	1.35482	0.000840038	up	XP_022827677.1 serine/threonine-protein kinase pelle [Spodoptera litura]
LOC118270773	-2.02285	0.0361022	down	XP_022827348.1 facilitated trehalose transporter Tret1-like [Spodoptera litura]
LOC118270785	1.3403	0.0053804	up	XP_022178862.1 protein ALP1-like [Myzus persicae]
LOC118270792	-1.11479	1.29632e-16	down	XP_022827539.1 DNA replication licensing factor Mcm6 [Spodoptera litura]
LOC118270804	-1.6371	0.0398694	down	XP_022821903.1 fibroin heavy chain-like [Spodoptera litura]
LOC118270838	1.34208	0.00424893	up	XP_026729519.1 octopamine receptor beta-3R-like [Trichoplusia ni]
LOC118270882	-2.58329	0.00588066	down	XP_022823881.1 apoptosis-inducing factor 1, mitochondrial isoform X1 [Spodoptera litura]
LOC118270892	1.6508	1.84595e-05	up	XP_021186151.1 protein king tubby [Helicoverpa armigera]
LOC118270897	2.67448	0.00423913	up	PZC77014.1 hypothetical protein B5X24_HaOG203884 [Helicoverpa armigera]
LOC118270905	-1.00088	1.83586e-09	down	XP_022823891.1 zinc finger protein 330 homolog [Spodoptera litura]
LOC118270967	1.48918	2.11291e-10	up	XP_021186495.1 calpain-D [Helicoverpa armigera]
LOC118270971	1.102	0.00253652	up	XP_022823412.1 protein mini spindles [Spodoptera litura]
LOC118270979	3.71951	0.00642583	up	XP_022833982.1 uncharacterized protein LOC111361804 [Spodoptera litura]
LOC118270987	2.11193	1.51235e-07	up	XP_022823900.1 protein cramped [Spodoptera litura]
LOC118271012	1.94729	0.000120456	up	XP_022823445.1 AT-rich interactive domain-containing protein 2 isoform X13 [Spodoptera litura]
LOC118271023	4.36898	0.00762482	up	XP_022837199.1 uncharacterized protein LOC111364526 [Spodoptera litura]
LOC118271029	1.01439	5.89919e-05	up	XP_022823566.1 yemanuclein-like isoform X1 [Spodoptera litura]
LOC118271064	5.54565	0.00111246	up	XP_011549442.1 PREDICTED: formin-like protein 2 isoform X1 [Plutella xylostella]
LOC118271078	1.88919	6.91512e-07	up	XP_022823497.1 protein Fe65 homolog isoform X5 [Spodoptera litura]
LOC118271079	1.05987	2.06366e-23	up	XP_022823535.1 WD repeat domain phosphoinositide-interacting protein 4-like [Spodoptera litura]
LOC118271083	1.39961	0.0393438	up	XP_022823798.1 neuropeptides capa receptor-like isoform X1 [Spodoptera litura]
LOC118271099	1.66272	5.75069e-06	up	XP_022823825.1 uncharacterized protein LOC111354537 isoform X1 [Spodoptera litura]
LOC118271100	1.49875	0.000500146	up	XP_022835370.1 hemicentin-1-like isoform X2 [Spodoptera litura]
LOC118271104	1.11909	0.00020359	up	XP_021190425.1 homeodomain-interacting protein kinase 2 isoform X1 [Helicoverpa armigera]
LOC118271115	1.53344	3.4133e-05	up	XP_022823677.1 histone deacetylase 11 [Spodoptera litura]
LOC118271119	1.29259	0.000503635	up	XP_022823439.1 AT-rich interactive domain-containing protein 2 isoform X8 [Spodoptera litura]
LOC118271122	1.03672	0.000137608	up	XP_022823633.1 torso-like protein isoform X1 [Spodoptera litura]
LOC118271124	-1.59268	0.00442431	down	XP_022823851.1 glucose dehydrogenase [FAD, quinone]-like [Spodoptera litura]
LOC118271129	1.66532	4.07126e-11	up	XP_022823826.1 uncharacterized protein LOC111354537 isoform X2 [Spodoptera litura]
LOC118271131	-1.03006	9.14463e-12	down	XP_026736755.1 prolyl 3-hydroxylase sudestada1 [Trichoplusia ni]
LOC118271133	-1.15349	3.85513e-08	down	XP_022823550.1 uncharacterized protein LOC111354353 [Spodoptera litura]
LOC118271135	1.35846	0.0149489	up	_
LOC118271138	3.06625	0.00592742	up	XP_022823642.1 acetylcholine receptor subunit beta-like [Spodoptera litura]
LOC118271144	1.00458	0.00026943	up	XP_022823536.1 uncharacterized protein LOC111354344 [Spodoptera litura]
LOC118271156	2.18637	1.2731e-09	up	XP_022823401.1 uncharacterized protein LOC111354284 [Spodoptera litura]
LOC118271158	1.66215	0.015555	up	KOB73848.1 Transposon Ty3-I Gag-Pol polyprotein [Operophtera brumata]
LOC118271185	1.03532	1.22497e-19	up	XP_022823935.1 uncharacterized protein LOC111354620 [Spodoptera litura]
LOC118271193	1.23529	6.10556e-05	up	XP_022822485.1 uncharacterized protein LOC111353591 [Spodoptera litura]
LOC118271200	-1.01287	0.00227413	down	XP_022823656.1 small integral membrane protein 20 [Spodoptera litura]
LOC118271211	-1.18357	0.0298469	down	XP_022823636.1 uncharacterized protein LOC111354415 [Spodoptera litura]
LOC118271214	1.29524	2.72015e-08	up	XP_022823635.1 uncharacterized protein LOC111354414 [Spodoptera litura]
LOC118271224	1.24846	3.13524e-06	up	XP_022823870.1 cleavage and polyadenylation specificity factor subunit CG7185 isoform X3 [Spodoptera litura]
LOC118271258	-1.03141	6.29813e-05	down	XP_022823887.1 replication factor C subunit 2 [Spodoptera litura]
LOC118271261	1.08233	6.98303e-06	up	XP_022823898.1 lysoplasmalogenase-like [Spodoptera litura]
LOC118271268	2.08623	6.88758e-32	up	XP_022823401.1 uncharacterized protein LOC111354284 [Spodoptera litura]
LOC118271289	2.33841	0.00886794	up	XP_022823847.1 RNA-binding protein 41-like [Spodoptera litura]
LOC118271292	-1.19794	0.00842432	down	XP_022823394.1 cathepsin O-like [Spodoptera litura]
LOC118271296	1.03957	0.00057563	up	XP_022823448.1 probable protein phosphatase 2C T23F11.1 isoform X3 [Spodoptera litura]
LOC118271302	1.06616	0.00976555	up	XP_022823558.1 LOW QUALITY PROTEIN: transient receptor potential protein-like [Spodoptera litura]
LOC118271318	-1.3167	5.36919e-05	down	XP_022823657.1 uncharacterized protein LOC111354432 [Spodoptera litura]
LOC118271319	1.22503	2.99042e-10	up	XP_022823902.1 AF4/FMR2 family member 3 [Spodoptera litura]
LOC118271323	-1.79306	0.000398467	down	XP_022822109.1 deoxynucleoside kinase [Spodoptera litura]
LOC118271356	-1.2453	0.00565606	down	XP_022834525.1 prostatic acid phosphatase-like [Spodoptera litura]
LOC118271357	-1.04263	0.000244562	down	XP_022834523.1 prostatic acid phosphatase-like [Spodoptera litura]
LOC118271359	1.81591	0.025559	up	XP_022823611.1 uncharacterized protein LOC111354400 [Spodoptera litura]
LOC118271370	1.41947	2.12328e-09	up	XP_022823779.1 toll-interacting protein B-like [Spodoptera litura]
LOC118271384	-2.06251	7.00035e-10	down	XP_022823921.1 uncharacterized protein LOC111354605 [Spodoptera litura]
LOC118271388	1.22439	4.37326e-17	up	XP_022823864.1 uncharacterized protein LOC111354566 isoform X1 [Spodoptera litura]
LOC118271444	1.11777	0.00720419	up	XP_022816374.1 uncharacterized protein LOC111349480 [Spodoptera litura]
LOC118271445	1.49351	0.00981925	up	XP_021198997.1 protein kibra [Helicoverpa armigera]
LOC118271476	1.43445	0.00837488	up	XP_022821976.1 atrial natriuretic peptide-converting enzyme [Spodoptera litura]
LOC118271485	1.72911	0.00357281	up	XP_021205410.1 uncharacterized protein LOC110385670 [Bombyx mori]
LOC118271503	1.03732	0.0132975	up	XP_022823617.1 NEDD8 ultimate buster 1-like isoform X1 [Spodoptera litura]
LOC118271505	2.80178	2.62793e-05	up	XP_022823617.1 NEDD8 ultimate buster 1-like isoform X1 [Spodoptera litura]
LOC118271568	-1.56522	9.69111e-06	down	ALS30430.1 membrane-bound alkaline phosphatase isoform 1, partial [Spodoptera frugiperda]
LOC118271573	-1.15185	1.55749e-17	down	XP_022822703.1 adenosine kinase-like isoform X1 [Spodoptera litura]
LOC118271577	1.29884	9.05247e-05	up	XP_022821384.1 facilitated trehalose transporter Tret1-2 homolog [Spodoptera litura]
LOC118271578	-1.07394	0.00218132	down	XP_022822751.1 diphosphomevalonate decarboxylase [Spodoptera litura]
LOC118271604	2.40714	3.90617e-12	up	XP_022822926.1 zinc finger with UFM1-specific peptidase domain protein-like [Spodoptera litura]
LOC118271610	-1.80826	5.51368e-15	down	XP_022822741.1 aladin-like [Spodoptera litura]
LOC118271627	-1.20871	3.46091e-14	down	XP_022822546.1 uncharacterized protein LOC111353681 [Spodoptera litura]
LOC118271631	-2.27221	1.25822e-08	down	XP_022822792.1 organic cation transporter protein-like [Spodoptera litura]
LOC118271632	-1.06673	0.00477658	down	XP_022821620.1 DNA helicase MCM8-like isoform X2 [Spodoptera litura]
LOC118271634	-3.15753	0.0473973	down	XP_022822671.1 glutathione S-transferase 2-like [Spodoptera litura]
LOC118271639	-1.08348	4.19943e-05	down	AYM01176.1 glutathione-S-transferase sigma class [Spodoptera littoralis]
LOC118271649	-1.11282	0.0037554	down	XP_022823143.1 protein MCM10 homolog [Spodoptera litura]
LOC118271675	1.04199	4.97765e-07	up	XP_021194007.1 alpha carbonic anhydrase 8-like [Helicoverpa armigera]
LOC118271678	2.66615	0.0287331	up	XP_021190991.1 disks large homolog 5 [Helicoverpa armigera]
LOC118271682	-1.22682	2.26693e-08	down	XP_022822520.1 androgen-induced gene 1 protein-like [Spodoptera litura]
LOC118271696	-1.37211	0.0189985	down	XP_022822613.1 uncharacterized protein LOC111353718 [Spodoptera litura]
LOC118271704	1.17412	7.60704e-11	up	XP_022822155.1 insulin-like receptor isoform X1 [Spodoptera litura]
LOC118271706	2.57157	5.24237e-77	up	KPI99772.1 hypothetical protein RR46_04746 [Papilio xuthus]
LOC118271717	1.0616	1.06898e-05	up	XP_022834475.1 MAGUK p55 subfamily member 7 isoform X1 [Spodoptera litura]
LOC118271737	-1.0573	0.00121103	down	XP_022822910.1 ragulator complex protein LAMTOR3 homolog [Spodoptera litura]
LOC118271742	-1.06676	0.0116606	down	XP_022823180.1 uncharacterized protein LOC111354126 [Spodoptera litura]
LOC118271743	-1.28428	0.000143813	down	XP_022822865.1 pre-mRNA-processing factor 6 [Spodoptera litura]
LOC118271747	-1.19163	1.71473e-22	down	XP_022822967.1 calcyclin-binding protein [Spodoptera litura]
LOC118271760	-1.15225	2.20569e-07	down	XP_022822318.1 nucleoporin Nup43 [Spodoptera litura]
LOC118271762	-1.01875	7.54932e-12	down	XP_022822742.1 nucleolar pre-ribosomal-associated protein 1 [Spodoptera litura]
LOC118271781	1.0754	0.00513721	up	XP_022823080.1 probable ribonuclease ZC3H12B [Spodoptera litura]
LOC118271784	1.00674	1.3249e-06	up	XP_022822716.1 SET and MYND domain-containing protein 4 isoform X1 [Spodoptera litura]
LOC118271790	1.51716	0.00929307	up	XP_022822916.1 non-structural maintenance of chromosomes element 3 homolog [Spodoptera litura]
LOC118271794	-1.1874	0.000129116	down	XP_022822919.1 actin-related protein 5 [Spodoptera litura]
LOC118271797	-1.86727	0.0244459	down	XP_022822702.1 uncharacterized protein LOC111353773 [Spodoptera litura]
LOC118271805	2.4372	0.00921911	up	XP_022823305.1 uncharacterized protein LOC111354196 isoform X1 [Spodoptera litura]
LOC118271827	1.23676	0.000571168	up	XP_026743915.1 runt-related transcription factor 3-like isoform X1 [Trichoplusia ni]
LOC118271847	-3.83004	0.0471496	down	XP_022823087.1 enoyl-[acyl-carrier-protein] reductase, mitochondrial [Spodoptera litura]
LOC118271854	-1.97043	0.0381803	down	XP_022822936.1 sarcoplasmic calcium-binding proteins I, III, and IV-like [Spodoptera litura]
LOC118271859	2.46976	2.87029e-06	up	XP_022822833.1 uncharacterized protein LOC111353867 [Spodoptera litura]
LOC118271869	-1.40341	0.000944452	down	XP_014371391.1 PREDICTED: U6 snRNA-associated Sm-like protein LSm3 [Papilio machaon]
LOC118271892	-1.59064	0.00447795	down	XP_022822837.1 protein msta-like isoform X1 [Spodoptera litura]
LOC118271899	1.80827	0.000110211	up	XP_022823167.1 zinc finger CCHC domain-containing protein 24-like [Spodoptera litura]
LOC118271900	1.17549	3.91979e-09	up	XP_022822713.1 uncharacterized protein LOC111353777 [Spodoptera litura]
LOC118271902	2.05565	0.000442874	up	XP_022823136.1 RYamide receptor [Spodoptera litura]
LOC118271921	3.54272	0.0216678	up	PZC74914.1 hypothetical protein B5X24_HaOG207044 [Helicoverpa armigera]
LOC118271948	1.00199	1.0623e-08	up	XP_022822587.1 uncharacterized transporter slc-17.2-like [Spodoptera litura]
LOC118271981	-1.18234	0.034887	down	XP_022823015.1 ATP-dependent DNA helicase PIF1 [Spodoptera litura]
LOC118271989	-2.0315	0.0499569	down	XP_022823297.1 pre-mRNA-splicing factor Syf2-like [Spodoptera litura]
LOC118271992	3.81973	0.00329044	up	XP_022832474.1 protein bric-a-brac 2-like isoform X1 [Spodoptera litura]
LOC118271996	1.58509	2.92142e-05	up	XP_022823279.1 uncharacterized protein LOC111354178 [Spodoptera litura]
LOC118271997	1.3533	0.00385813	up	PCG76087.1 hypothetical protein B5V51_10317 [Heliothis virescens]
LOC118271999	-1.28555	8.87839e-27	down	XP_022823173.1 arginine--tRNA ligase, cytoplasmic [Spodoptera litura]
LOC118272005	2.69261	7.56203e-17	up	XP_022823076.1 serine protease inhibitor dipetalogastin-like [Spodoptera litura]
LOC118272023	1.57603	5.89529e-06	up	XP_022823206.1 uncharacterized protein LOC111354145 [Spodoptera litura]
LOC118272054	-1.46052	0.000434026	down	XP_022822725.1 congested-like trachea protein [Spodoptera litura]
LOC118272055	-1.09288	0.000120851	down	XP_022823017.1 nucleolar MIF4G domain-containing protein 1 homolog [Spodoptera litura]
LOC118272061	2.37026	1.11716e-09	up	XP_022822942.1 histone acetyltransferase KAT6A-like isoform X2 [Spodoptera litura]
LOC118272070	1.19506	2.14522e-10	up	XP_022822547.1 homogentisate 1,2-dioxygenase [Spodoptera litura]
LOC118272088	3.16338	0.0407581	up	XP_022822823.1 uncharacterized protein LOC111353857 [Spodoptera litura]
LOC118272089	1.18428	0.00568895	up	XP_021194420.1 carboxylesterase 1E [Helicoverpa armigera]
LOC118272094	-1.44512	1.2986e-21	down	XP_021189128.1 U6 snRNA-associated Sm-like protein LSm7 [Helicoverpa armigera]
LOC118272098	-1.29738	1.46653e-09	down	XP_022822238.1 adenylate kinase isoenzyme 6 homolog [Spodoptera litura]
LOC118272101	1.1445	7.04022e-16	up	XP_022822549.1 sporulation-specific protein 15 isoform X1 [Spodoptera litura]
LOC118272105	2.74563	4.7512e-26	up	XP_022823076.1 serine protease inhibitor dipetalogastin-like [Spodoptera litura]
LOC118272127	1.07289	0.0197629	up	XP_022823261.1 protein hairy-like [Spodoptera litura]
LOC118272137	-1.18687	0.000600814	down	XP_022821266.1 WD repeat and HMG-box DNA-binding protein 1 [Spodoptera litura]
LOC118272144	4.82592	0.0296918	up	XP_022823097.1 uncharacterized protein LOC111354060 [Spodoptera litura]
LOC118272148	1.09008	0.0175041	up	XP_022835155.1 cGMP-dependent protein kinase, isozyme 2 forms cD4/T1/T3A/T3B-like isoform X2 [Spodoptera litura]
LOC118272162	-1.39244	0.000173615	down	XP_022822792.1 organic cation transporter protein-like [Spodoptera litura]
LOC118272166	1.01252	0.0121141	up	XP_022822685.1 PR domain zinc finger protein 16-like isoform X1 [Spodoptera litura]
LOC118272179	1.7118	5.25217e-09	up	XP_022822821.1 ATPase family AAA domain-containing protein 2-like [Spodoptera litura]
LOC118272191	-1.14507	0.000150772	down	XP_022822751.1 diphosphomevalonate decarboxylase [Spodoptera litura]
LOC118272200	2.24685	1.04916e-13	up	XP_022822942.1 histone acetyltransferase KAT6A-like isoform X2 [Spodoptera litura]
LOC118272201	1.27102	1.4872e-37	up	XP_022822783.1 eukaryotic translation initiation factor 4E-binding protein 3-like isoform X2 [Spodoptera litura]
LOC118272228	2.68978	0.0387395	up	XP_022822781.1 runt-related transcription factor 3-like isoform X2 [Spodoptera litura]
LOC118272232	1.11323	0.0289858	up	AYM01176.1 glutathione-S-transferase sigma class [Spodoptera littoralis]
LOC118272233	-1.24337	1.68882e-08	down	XP_022823204.1 glyoxylate reductase/hydroxypyruvate reductase-like [Spodoptera litura]
LOC118272313	-1.02244	5.69647e-05	down	XP_026733715.1 ATP-dependent RNA helicase dbp2-like isoform X1 [Trichoplusia ni]
LOC118272337	1.40669	1.00681e-10	up	XP_022829881.1 tyrosine-protein phosphatase Lar isoform X3 [Spodoptera litura]
LOC118272338	1.00019	4.82821e-05	up	XP_021186721.1 F-box only protein 32 isoform X1 [Helicoverpa armigera]
LOC118272354	-1.44443	2.25456e-14	down	XP_022829785.1 nucleolar protein 11 [Spodoptera litura]
LOC118272355	-1.20324	3.87003e-09	down	XP_022829786.1 chitobiosyldiphosphodolichol beta-mannosyltransferase [Spodoptera litura]
LOC118272374	1.5049	0.000144136	up	XP_022830017.1 putative sodium-coupled neutral amino acid transporter 10 [Spodoptera litura]
LOC118272386	1.18099	3.85873e-05	up	XP_022829748.1 uncharacterized protein LOC111358721 isoform X1 [Spodoptera litura]
LOC118272389	1.40887	8.86259e-08	up	XP_022834746.1 TBC1 domain family member 12-like [Spodoptera litura]
LOC118272397	1.31811	1.05736e-08	up	XP_022829845.1 3-phosphoinositide-dependent protein kinase 1 isoform X1 [Spodoptera litura]
LOC118272398	1.20453	5.33079e-14	up	XP_022829989.1 low-density lipoprotein receptor-related protein 2 [Spodoptera litura]
LOC118272414	-1.08031	0.000245569	down	XP_022829804.1 ATPase family AAA domain-containing protein 5 [Spodoptera litura]
LOC118272444	1.37029	0.00113395	up	XP_022829891.1 netrin-B-like isoform X1 [Spodoptera litura]
LOC118272451	-1.96101	0.000318847	down	XP_022821297.1 G1/S-specific cyclin-E [Spodoptera litura]
LOC118272463	1.05443	3.00629e-06	up	XP_022830132.1 calcium-transporting ATPase type 2C member 1 [Spodoptera litura]
LOC118272471	-1.16873	3.86872e-08	down	XP_022830038.1 nucleolar GTP-binding protein 2 [Spodoptera litura]
LOC118272474	1.47995	9.4196e-13	up	XP_022829956.1 arf-GAP with dual PH domain-containing protein 1-like isoform X1 [Spodoptera litura]
LOC118272475	1.46013	0.00102237	up	XP_022830340.1 beta-1,3-glucan-binding protein-like [Spodoptera litura]
LOC118272476	-1.81361	2.77876e-45	down	XP_022829790.1 NHP2-like protein 1 [Spodoptera litura]
LOC118272477	1.35296	0.000681716	up	XP_022830389.1 uncharacterized protein LOC111359163 [Spodoptera litura]
LOC118272485	-5.64069	0.0136212	down	_
LOC118272486	-1.20882	2.79925e-05	down	XP_022829820.1 ribonucleases P/MRP protein subunit POP1 [Spodoptera litura]
LOC118272501	-1.64071	3.97659e-29	down	XP_022829898.1 U1 small nuclear ribonucleoprotein A isoform X1 [Spodoptera litura]
LOC118272503	1.10171	0.0107011	up	XP_022830454.1 transmembrane protein 64 [Spodoptera litura]
LOC118272527	1.05071	0.000129116	up	XP_022829998.1 putative 1-phosphatidylinositol 3-phosphate 5-kinase [Spodoptera litura]
LOC118272528	1.0401	0.000696475	up	XP_022829998.1 putative 1-phosphatidylinositol 3-phosphate 5-kinase [Spodoptera litura]
LOC118272530	1.32758	3.55834e-11	up	XP_022830244.1 uncharacterized protein LOC111359047 [Spodoptera litura]
LOC118272557	1.55062	1.69649e-11	up	XP_022830280.1 uncharacterized protein LOC111359073 [Spodoptera litura]
LOC118272563	-1.24813	7.28375e-14	down	XP_022830048.1 serine palmitoyltransferase 1 [Spodoptera litura]
LOC118272565	-1.36274	1.18701e-17	down	PZC84202.1 hypothetical protein B5X24_HaOG205397 [Helicoverpa armigera]
LOC118272569	1.29505	5.02747e-09	up	XP_022830452.1 uncharacterized protein LOC111359224 [Spodoptera litura]
LOC118272571	-1.17145	3.38879e-09	down	XP_021184156.1 small nuclear ribonucleoprotein F [Helicoverpa armigera]
LOC118272578	-1.58709	0.0130741	down	XP_022829908.1 DNA-directed RNA polymerase III subunit RPC8 [Spodoptera litura]
LOC118272581	1.38736	8.33739e-33	up	XP_022821451.1 obscurin isoform X1 [Spodoptera litura]
LOC118272606	-1.19499	1.39331e-17	down	XP_022830227.1 glutamate-rich WD repeat-containing protein 1 [Spodoptera litura]
LOC118272609	-1.1363	1.39614e-07	down	XP_022830101.1 10 kDa heat shock protein, mitochondrial [Spodoptera litura]
LOC118272628	-1.21757	2.12657e-15	down	XP_026316703.1 histone deacetylase Rpd3 [Hyposmocoma kahamanoa]
LOC118272648	1.21059	0.000217616	up	XP_022829940.1 target of Myb protein 1 isoform X1 [Spodoptera litura]
LOC118272660	1.14681	5.65805e-08	up	XP_022821738.1 myosin-IIIb-like isoform X1 [Spodoptera litura]
LOC118272681	1.891	0.00115572	up	XP_022830340.1 beta-1,3-glucan-binding protein-like [Spodoptera litura]
LOC118272695	1.71067	0.000134158	up	XP_022829934.1 85/88 kDa calcium-independent phospholipase A2 isoform X1 [Spodoptera litura]
LOC118272697	1.04107	1.40445e-09	up	XP_021188769.1 C-Maf-inducing protein-like [Helicoverpa armigera]
LOC118272700	1.09987	3.02651e-05	up	XP_022830389.1 uncharacterized protein LOC111359163 [Spodoptera litura]
LOC118272702	2.60401	5.96491e-05	up	XP_022829990.1 uncharacterized protein LOC111358866 isoform X1 [Spodoptera litura]
LOC118272704	-1.16143	2.64263e-06	down	XP_022830396.1 uncharacterized protein LOC111359169 [Spodoptera litura]
LOC118272705	-4.39202	0.03215	down	XP_022830396.1 uncharacterized protein LOC111359169 [Spodoptera litura]
LOC118272745	1.39974	2.01562e-06	up	XP_022830076.1 uridine-cytidine kinase-like 1 isoform X2 [Spodoptera litura]
LOC118272756	-1.21023	3.7342e-15	down	PCG73139.1 hypothetical protein B5V51_110 [Heliothis virescens]
LOC118272757	-1.55518	0.0401727	down	XP_022830323.1 mpv17-like protein 2 [Spodoptera litura]
LOC118272769	-1.04171	2.25258e-09	down	XP_022829755.1 uncharacterized protein C7orf50 homolog [Spodoptera litura]
LOC118272772	1.17235	0.045231	up	XP_022829879.1 tyrosine-protein phosphatase Lar isoform X1 [Spodoptera litura]
LOC118272783	1.03091	0.020879	up	XP_026733635.1 protein embryonic gonad-like [Trichoplusia ni]
LOC118272784	-1.17511	0.00325769	down	XP_022830021.1 juvenile hormone esterase-like [Spodoptera litura]
LOC118272798	-1.48401	0.00517099	down	XP_022830357.1 cysteine sulfinic acid decarboxylase [Spodoptera litura]
LOC118272803	-1.28994	7.03383e-07	down	XP_022829954.1 probable ATP-dependent RNA helicase DDX20 [Spodoptera litura]
LOC118272814	-1.49626	2.71705e-15	down	XP_022830260.1 probable small nuclear ribonucleoprotein E [Spodoptera litura]
LOC118272821	-1.19094	6.96607e-05	down	XP_022829907.1 DNA polymerase delta small subunit-like [Spodoptera litura]
LOC118272836	-1.02873	3.416e-09	down	XP_022830122.1 uncharacterized protein LOC111358951 [Spodoptera litura]
LOC118272842	-1.42803	2.17082e-08	down	XP_022829814.1 multifunctional methyltransferase subunit TRM112-like protein [Spodoptera litura]
LOC118272853	-1.04376	4.41109e-08	down	XP_022821496.1 HEAT repeat-containing protein 3 isoform X2 [Spodoptera litura]
LOC118272884	-6.99795	0.00664535	down	ACV60238.1 antennal esterase CXE11 [Spodoptera littoralis]
LOC118272885	-1.02565	0.000311995	down	XP_022830100.1 glucose-fructose oxidoreductase domain-containing protein 1 [Spodoptera litura]
LOC118272900	-1.8543	3.31179e-32	down	XP_022830419.1 fatty acid synthase [Spodoptera litura]
LOC118272908	-1.40953	4.724e-09	down	XP_022829889.1 cytochrome c oxidase assembly protein COX11, mitochondrial [Spodoptera litura]
LOC118272911	-1.20811	3.20759e-07	down	XP_022829890.1 FAD-linked sulfhydryl oxidase ALR [Spodoptera litura]
LOC118272987	-1.08283	3.55323e-26	down	XP_022821200.1 protein transport protein Sec61 subunit beta [Spodoptera litura]
LOC118272992	1.43197	8.90243e-29	up	XP_022821173.1 G-protein coupled receptor Mth-like isoform X1 [Spodoptera litura]
LOC118272995	1.35673	0.0173226	up	XP_022821174.1 G-protein coupled receptor Mth-like isoform X2 [Spodoptera litura]
LOC118272996	1.73601	4.27991e-37	up	XP_022820788.1 aromatic-L-amino-acid decarboxylase [Spodoptera litura]
LOC118273006	2.05015	7.58597e-11	up	XP_022820804.1 integrin beta-PS-like [Spodoptera litura]
LOC118273009	1.15579	0.0434054	up	XP_022815687.1 tubulin glycylase 3A-like isoform X1 [Spodoptera litura]
LOC118273016	1.05542	1.14219e-06	up	XP_022833932.1 transmembrane protein 164 isoform X2 [Spodoptera litura]
LOC118273022	1.15015	0.000931235	up	XP_026731277.1 arfGAP with SH3 domain, ANK repeat and PH domain-containing protein isoform X1 [Trichoplusia ni]
LOC118273036	1.36302	1.25217e-07	up	XP_022821154.1 CKLF-like MARVEL transmembrane domain-containing protein 4 [Spodoptera litura]
LOC118273050	1.01214	1.41675e-18	up	XP_022833949.1 uncharacterized protein LOC111361781 [Spodoptera litura]
LOC118273054	-1.09317	7.69106e-16	down	XP_026757267.1 small nuclear ribonucleoprotein-associated protein B [Galleria mellonella]
LOC118273058	-1.33479	1.71077e-07	down	XP_022820717.1 coiled-coil domain-containing protein 25 [Spodoptera litura]
LOC118273075	1.41057	0.00198787	up	XP_022820877.1 protein artichoke [Spodoptera litura]
LOC118273093	1.00656	1.65673e-06	up	XP_022834135.1 leucine-rich repeat and calponin homology domain-containing protein 1 isoform X1 [Spodoptera litura]
LOC118273112	1.05285	1.03861e-11	up	AAZ03545.1 chitin synthase A [Spodoptera exigua]
LOC118273117	-1.10327	4.44703e-06	down	XP_022821111.1 uncharacterized protein LOC111352722 [Spodoptera litura]
LOC118273126	-1.30843	3.3048e-13	down	XP_022834372.1 39S ribosomal protein L10, mitochondrial [Spodoptera litura]
LOC118273146	-1.17642	3.18902e-05	down	XP_022820765.1 tRNA-dihydrouridine(47) synthase [NAD(P)(+)]-like [Spodoptera litura]
LOC118273179	-1.02025	2.32455e-06	down	XP_022835436.1 glucose-6-phosphate 1-dehydrogenase [Spodoptera litura]
LOC118273195	1.03107	0.0024199	up	XP_022821182.1 heparin sulfate O-sulfotransferase [Spodoptera litura]
LOC118273200	-1.46987	1.04748e-09	down	XP_022835702.1 probable tRNA(His) guanylyltransferase [Spodoptera litura]
LOC118273222	1.09227	4.20274e-07	up	XP_021187165.1 zinc finger protein ush isoform X1 [Helicoverpa armigera]
LOC118273230	-1.14954	1.87544e-07	down	XP_022820699.1 alpha N-terminal protein methyltransferase 1-like [Spodoptera litura]
LOC118273240	-1.03128	3.80337e-06	down	XP_022820780.1 uncharacterized protein LOC111352481 [Spodoptera litura]
LOC118273241	-1.58563	4.5289e-06	down	XP_022820990.1 clavesin-2-like isoform X1 [Spodoptera litura]
LOC118273246	-1.37941	3.75395e-29	down	XP_022820786.1 probable H/ACA ribonucleoprotein complex subunit 1 [Spodoptera litura]
LOC118273254	-1.17675	4.65716e-27	down	XP_022833935.1 homocysteine S-methyltransferase 1-like [Spodoptera litura]
LOC118273270	1.68023	5.61935e-12	up	XP_022834367.1 zinc transporter ZIP10 [Spodoptera litura]
LOC118273275	1.98533	1.08853e-06	up	XP_022821899.1 pancreatic triacylglycerol lipase-like [Spodoptera litura]
LOC118273304	-1.25615	0.000205231	down	XP_022820758.1 probable RNA polymerase II nuclear localization protein SLC7A6OS isoform X1 [Spodoptera litura]
LOC118273306	-1.03684	0.0160298	down	XP_022820600.1 uncharacterized protein LOC111352359 [Spodoptera litura]
LOC118273315	-1.23358	6.69408e-12	down	XP_022820485.1 HEAT repeat-containing protein 1 [Spodoptera litura]
LOC118273316	1.23671	0.0121965	up	XP_022820741.1 adenylate cyclase type 8 [Spodoptera litura]
LOC118273322	-1.30965	2.70182e-08	down	XP_022822464.1 exosome complex component RRP42 [Spodoptera litura]
LOC118273326	1.1663	3.5295e-05	up	XP_022821003.1 leucine-rich repeat neuronal protein 1-like isoform X1 [Spodoptera litura]
LOC118273329	-1.4833	0.0150179	down	XP_022822464.1 exosome complex component RRP42 [Spodoptera litura]
LOC118273330	1.95093	9.22568e-12	up	XP_022834654.1 piezo-type mechanosensitive ion channel component isoform X6 [Spodoptera litura]
LOC118273341	1.40366	2.15692e-06	up	XP_022820486.1 lysosomal thioesterase PPT2 homolog isoform X1 [Spodoptera litura]
LOC118273345	1.10193	0.00451523	up	XP_022821187.1 negative elongation factor E isoform X1 [Spodoptera litura]
LOC118273350	1.45383	3.87003e-09	up	XP_022820637.1 uncharacterized protein KIAA1109 [Spodoptera litura]
LOC118273365	-1.2909	8.75567e-09	down	XP_022820327.1 protein arginine N-methyltransferase 3-like [Spodoptera litura]
LOC118273370	4.86331	0.0302944	up	XP_022820329.1 larval/pupal rigid cuticle protein 66-like [Spodoptera litura]
LOC118273376	-1.47196	5.06872e-13	down	XP_022820398.1 DNA primase large subunit-like [Spodoptera litura]
LOC118273394	1.28442	0.00395738	up	XP_022820849.1 uncharacterized protein LOC111352537 [Spodoptera litura]
LOC118273397	1.0567	9.92374e-07	up	XP_026738113.1 golgin subfamily A member 1 isoform X1 [Trichoplusia ni]
LOC118273421	1.64254	1.60815e-32	up	XP_022834384.1 tyrosine aminotransferase-like [Spodoptera litura]
LOC118273430	1.29481	0.0229689	up	AAM96925.1 defensin precursor [Spodoptera frugiperda]
LOC118273458	-1.38739	5.62302e-09	down	XP_022820837.1 G2/mitotic-specific cyclin-B3 isoform X1 [Spodoptera litura]
LOC118273480	1.29492	0.000429395	up	XP_022820916.1 dynein heavy chain 7, axonemal [Spodoptera litura]
LOC118273481	-1.3576	1.69964e-11	down	XP_022822455.1 DNA-directed RNA polymerases I, II, and III subunit RPABC4 [Spodoptera litura]
LOC118273487	1.37209	4.81619e-27	up	XP_022822163.1 uncharacterized protein LOC111353391 [Spodoptera litura]
LOC118273533	1.35806	4.66413e-08	up	XP_022820752.1 beclin 1-associated autophagy-related key regulator [Spodoptera litura]
LOC118273547	-2.02917	4.48275e-13	down	XP_022821051.1 alpha-tocopherol transfer protein [Spodoptera litura]
LOC118273553	1.79223	0.00451523	up	XP_022820453.1 zinc finger protein Xfin-like [Spodoptera litura]
LOC118273572	1.58336	2.80546e-24	up	XP_022834390.1 tyrosine aminotransferase-like [Spodoptera litura]
LOC118273597	1.28314	0.00156431	up	XP_022820877.1 protein artichoke [Spodoptera litura]
LOC118273660	1.26039	4.86106e-10	up	XP_022820597.1 RB1-inducible coiled-coil protein 1, partial [Spodoptera litura]
LOC118273698	-2.1646	2.72122e-09	down	XP_022820828.1 androgen-dependent TFPI-regulating protein-like [Spodoptera litura]
LOC118273719	-1.72542	3.75002e-14	down	XP_022834764.1 chromatin accessibility complex protein 1 [Spodoptera litura]
LOC118273720	3.29401	0.00761891	up	XP_018332971.1 uncharacterized protein LOC108742303 isoform X1 [Agrilus planipennis]
LOC118273725	1.00697	2.47198e-05	up	XP_022821018.1 GATOR complex protein WDR59 [Spodoptera litura]
LOC118273733	1.2853	0.030906	up	XP_022820992.1 uncharacterized protein LOC111352631 [Spodoptera litura]
LOC118273737	1.07178	2.97565e-11	up	XP_022822008.1 glycine-rich cell wall structural protein 1.8-like [Spodoptera litura]
LOC118273800	1.47441	6.95126e-09	up	XP_022824880.1 cytochrome P450 6B5-like isoform X1 [Spodoptera litura]
LOC118273819	1.86934	7.80435e-06	up	XP_022824684.1 furin-like protease 1 isoform X1 [Spodoptera litura]
LOC118273825	2.18888	1.59974e-07	up	XP_021201212.1 phorbol ester/diacylglycerol-binding protein unc-13-like [Helicoverpa armigera]
LOC118273826	-1.19906	6.01665e-24	down	XP_022830052.1 histone deacetylase Rpd3 [Spodoptera litura]
LOC118273836	-1.01676	0.0490643	down	XP_022830308.1 ubiquinone biosynthesis protein COQ9-B, mitochondrial-like isoform X2 [Spodoptera litura]
LOC118273840	3.90978	6.4377e-16	up	XP_022829990.1 uncharacterized protein LOC111358866 isoform X1 [Spodoptera litura]
LOC118273846	1.66925	1.92011e-09	up	XP_022829845.1 3-phosphoinositide-dependent protein kinase 1 isoform X1 [Spodoptera litura]
LOC118273848	-1.19404	0.000147598	down	XP_022829907.1 DNA polymerase delta small subunit-like [Spodoptera litura]
LOC118273861	-1.44371	0.000316439	down	XP_022829908.1 DNA-directed RNA polymerase III subunit RPC8 [Spodoptera litura]
LOC118273862	3.99951	0.0177917	up	XP_022822322.1 glycosaminoglycan xylosylkinase homolog isoform X1 [Spodoptera litura]
LOC118273863	-2.0272	1.51517e-06	down	XP_022829994.1 uncharacterized protein LOC111358868 [Spodoptera litura]
LOC118273875	-1.39664	0.000131169	down	XP_022824930.1 elongation factor-like GTPase 1 [Spodoptera litura]
LOC118273891	1.73144	2.63983e-09	up	XP_022824938.1 protein giant-lens [Spodoptera litura]
LOC118273896	1.3604	1.05097e-13	up	XP_022824612.1 flocculation protein FLO11 [Spodoptera litura]
LOC118273906	-1.01313	8.63338e-22	down	XP_022824381.1 39S ribosomal protein S30, mitochondrial [Spodoptera litura]
LOC118273908	-1.40464	2.92377e-50	down	XP_022824384.1 eukaryotic translation initiation factor 2 subunit 2 [Spodoptera litura]
LOC118273912	-1.242	2.26542e-07	down	ACL77781.1 cytochrome P450 [Spodoptera exigua]
LOC118273915	-1.36995	7.80187e-05	down	ASO98004.1 cytochrome p450 CYP6B68 [Spodoptera exigua]
LOC118273916	-3.9325	2.53999e-06	down	_
LOC118273954	3.68061	0.000247512	up	XP_023938486.1 uncharacterized protein LOC112046174 [Bicyclus anynana]
LOC118273961	1.37167	2.50889e-05	up	XP_022824442.1 solute carrier family 12 member 1 [Spodoptera litura]
LOC118273977	-1.44341	0.000413716	down	XP_022824487.1 leucine-rich repeat protein 1 [Spodoptera litura]
LOC118273986	1.55273	1.52862e-07	up	XP_022824316.1 probable ATP-dependent RNA helicase YTHDC2 [Spodoptera litura]
LOC118273989	1.81278	0.00237782	up	XP_022824535.1 uncharacterized protein LOC111355046 [Spodoptera litura]
LOC118273992	-1.08687	2.01202e-07	down	XP_022821970.1 28S ribosomal protein S28, mitochondrial [Spodoptera litura]
LOC118274009	-1.15126	1.36892e-10	down	XP_022824720.1 WD repeat-containing protein 61-like [Spodoptera litura]
LOC118274014	1.63497	1.89767e-08	up	XP_022824427.1 alpha-tocopherol transfer protein-like [Spodoptera litura]
LOC118274022	4.69098	6.26098e-19	up	XP_022824898.1 Krueppel-like factor 6 [Spodoptera litura]
LOC118274027	-4.81813	0.00817262	down	XP_022824828.1 uncharacterized protein LOC111355278 [Spodoptera litura]
LOC118274035	-1.54877	0.0085381	down	XP_022824702.1 uncharacterized protein LOC111355171 [Spodoptera litura]
LOC118274036	-1.31728	0.0196267	down	XP_022835498.1 uncharacterized protein LOC111362952 [Spodoptera litura]
LOC118274041	1.05721	0.00702302	up	XP_022824608.1 voltage-dependent calcium channel subunit alpha-2/delta-3-like [Spodoptera litura]
LOC118274044	-1.08566	8.21779e-15	down	XP_021181785.1 39S ribosomal protein L34, mitochondrial [Helicoverpa armigera]
LOC118274046	1.04663	1.77568e-05	up	XP_022824311.1 protein AF-9 [Spodoptera litura]
LOC118274047	1.23483	7.96521e-26	up	XP_022824461.1 uncharacterized protein LOC111354988 [Spodoptera litura]
LOC118274074	-1.1448	8.65985e-15	down	XP_022824769.1 ribose-phosphate pyrophosphokinase 2-like [Spodoptera litura]
LOC118274084	1.50751	1.65639e-07	up	XP_022824617.1 OTU domain-containing protein 7B-like isoform X1 [Spodoptera litura]
LOC118274090	1.55368	5.80718e-31	up	XP_022824886.1 tyrosine-protein phosphatase non-receptor type 9-like isoform X1 [Spodoptera litura]
LOC118274091	-1.15311	9.59525e-14	down	XP_022824563.1 mitochondrial import inner membrane translocase subunit Tim29 [Spodoptera litura]
LOC118274092	-1.01028	0.000176009	down	XP_022824574.1 39S ribosomal protein L23, mitochondrial [Spodoptera litura]
LOC118274094	1.72853	2.02156e-07	up	XP_022824615.1 cytochrome P450 6B6-like [Spodoptera litura]
LOC118274097	-1.22259	4.97579e-12	down	XP_021201100.1 protein kish-A [Helicoverpa armigera]
LOC118274102	1.19888	1.58363e-05	up	XP_022821980.1 peptidylglycine alpha-hydroxylating monooxygenase [Spodoptera litura]
LOC118274107	1.16407	2.17965e-06	up	XP_026687064.1 LOW QUALITY PROTEIN: uncharacterized protein LOC103519968 [Diaphorina citri]
LOC118274109	-1.04915	3.07879e-09	down	XP_022824600.1 cyclin-dependent kinase 7 [Spodoptera litura]
LOC118274122	1.03804	0.0296903	up	XP_022824580.1 acetylcholine receptor subunit beta-like 2 [Spodoptera litura]
LOC118274167	1.01524	3.66137e-09	up	XP_022824298.1 DENN domain-containing protein 4C isoform X1 [Spodoptera litura]
LOC118274171	1.05939	0.00358946	up	XP_022824694.1 clavesin-2-like [Spodoptera litura]
LOC118274172	4.76242	1.7636e-18	up	XP_026727662.1 organic cation transporter protein-like [Trichoplusia ni]
LOC118274180	-1.36216	0.000829852	down	XP_022824751.1 fructose-1,6-bisphosphatase 1 [Spodoptera litura]
LOC118274191	1.43096	0.00366295	up	AGC94490.1 peritrophin-like protein [Spodoptera litura]
LOC118274202	-1.08166	3.89455e-05	down	XP_022824642.1 dolichol kinase [Spodoptera litura]
LOC118274216	1.06625	0.0222279	up	XP_022824764.1 proline-rich protein 36-like [Spodoptera litura]
LOC118274225	2.10675	0.00294037	up	XP_022824739.1 brachyurin-like [Spodoptera litura]
LOC118274242	-1.36778	0.0161506	down	AFP20612.1 cytochrome CYP324A6, partial [Spodoptera littoralis]
LOC118274246	1.86707	0.000976578	up	XP_022824670.1 retinol dehydrogenase 13-like [Spodoptera litura]
LOC118274249	-1.74826	0.00151514	down	XP_022824916.1 obscurin-like [Spodoptera litura]
LOC118274251	4.8695	0.0332581	up	_
LOC118274252	-1.03679	0.0192087	down	XP_022824761.1 putative histone-lysine N-methyltransferase 1 [Spodoptera litura]
LOC118274259	1.50523	6.73116e-08	up	PCG72815.1 hypothetical protein B5V51_445 [Heliothis virescens]
LOC118274260	2.45706	4.30108e-20	up	PCG72815.1 hypothetical protein B5V51_445 [Heliothis virescens]
LOC118274267	1.38023	0.00170634	up	XP_022824533.1 ejaculatory bulb-specific protein 3-like [Spodoptera litura]
LOC118274272	-1.03632	7.04922e-06	down	XP_022824468.1 hsp70-Hsp90 organizing protein 1-like [Spodoptera litura]
LOC118274282	-1.23732	5.05374e-06	down	XP_022824570.1 uncharacterized protein LOC111355077 [Spodoptera litura]
LOC118274283	-2.55491	1.40151e-20	down	AGO62004.1 cytochrome P450 CYP6B50 [Spodoptera frugiperda]
LOC118274284	-1.5506	7.1329e-07	down	XP_022824542.1 phosphomevalonate kinase [Spodoptera litura]
LOC118274304	1.11147	0.00760767	up	XP_022824869.1 zinc finger protein 729-like [Spodoptera litura]
LOC118274327	1.08051	1.56679e-05	up	XP_022824680.1 probable ATP-dependent RNA helicase DHX34 isoform X1 [Spodoptera litura]
LOC118274329	1.81571	1.89806e-08	up	PCG70384.1 hypothetical protein B5V51_3050, partial [Heliothis virescens]
LOC118274337	2.727	0.0165351	up	XP_021201212.1 phorbol ester/diacylglycerol-binding protein unc-13-like [Helicoverpa armigera]
LOC118274338	-1.3583	1.17517e-05	down	XP_022824853.1 uncharacterized protein LOC111355301 [Spodoptera litura]
LOC118274347	-3.22232	0.0237875	down	XP_026330050.1 uncharacterized protein K02A2.6-like [Hyposmocoma kahamanoa]
LOC118274372	-4.98768	0.00588066	down	XP_022824827.1 uncharacterized protein LOC111355277 [Spodoptera litura]
LOC118274381	1.54123	0.0178208	up	XP_022824830.1 mucin-2-like [Spodoptera litura]
LOC118274389	1.24435	1.43147e-13	up	XP_022824621.1 histone-lysine N-methyltransferase ash1 isoform X1 [Spodoptera litura]
LOC118274397	-1.08836	2.38992e-05	down	XP_022824719.1 uncharacterized protein LOC111355185 [Spodoptera litura]
LOC118274406	1.86358	2.59357e-07	up	NP_001298362.1 40S ribosomal protein S15 [Papilio polytes]
LOC118274408	1.85102	0.000505517	up	XP_022824818.1 uncharacterized protein LOC111355269 [Spodoptera litura]
LOC118274454	2.08005	0.0150796	up	XP_022831342.1 protein I'm not dead yet [Spodoptera litura]
LOC118274456	2.71712	7.51393e-09	up	XP_022831528.1 alpha-tocopherol transfer protein-like [Spodoptera litura]
LOC118274466	-1.10239	2.07417e-10	down	XP_022831902.1 chromobox protein homolog 1-like [Spodoptera litura]
LOC118274473	1.5249	0.000185923	up	XP_022832108.1 uncharacterized protein LOC111360414 [Spodoptera litura]
LOC118274483	2.87133	0.00424523	up	XP_022831772.1 myotubularin-related protein 4 isoform X1 [Spodoptera litura]
LOC118274496	2.45241	0.0374077	up	_
LOC118274544	-1.60739	4.70751e-21	down	XP_022831585.1 cytosolic 10-formyltetrahydrofolate dehydrogenase [Spodoptera litura]
LOC118274548	2.1127	9.28724e-09	up	XP_022831594.1 rho GTPase-activating protein 27-like isoform X3 [Spodoptera litura]
LOC118274553	1.29212	1.57837e-07	up	ABB92835.1 prophenoloxidase subunit 2 [Spodoptera frugiperda]
LOC118274557	1.73541	2.04787e-05	up	XP_022831707.1 fatty acid synthase-like isoform X1 [Spodoptera litura]
LOC118274569	-1.43832	0.0367066	down	XP_022822011.1 fibroin heavy chain-like [Spodoptera litura]
LOC118274571	-1.18733	0.000610116	down	XP_022832029.1 luciferin 4-monooxygenase-like [Spodoptera litura]
LOC118274572	-2.45412	4.87783e-08	down	XP_022831950.1 luciferin 4-monooxygenase-like [Spodoptera litura]
LOC118274573	-1.13527	0.0420782	down	XP_022831886.1 luciferin 4-monooxygenase-like isoform X1 [Spodoptera litura]
LOC118274574	-2.19711	0.0309451	down	XP_022831894.1 luciferin 4-monooxygenase-like [Spodoptera litura]
LOC118274604	1.35155	3.37032e-09	up	XP_022831491.1 uncharacterized protein LOC111359975 isoform X1 [Spodoptera litura]
LOC118274607	1.02687	7.51625e-05	up	XP_022831701.1 uncharacterized protein LOC111360097 isoform X4 [Spodoptera litura]
LOC118274609	2.24447	2.11733e-12	up	XP_022831505.1 fatty acid synthase [Spodoptera litura]
LOC118274621	1.56446	0.000519817	up	XP_022831882.1 uncharacterized protein LOC111360240 [Spodoptera litura]
LOC118274624	1.14067	0.00590161	up	XP_022831438.1 uncharacterized protein LOC111359947 isoform X1 [Spodoptera litura]
LOC118274638	1.27499	0.00175995	up	XP_022831342.1 protein I'm not dead yet [Spodoptera litura]
LOC118274660	-1.25112	0.00362326	down	XP_022831937.1 glucose dehydrogenase [FAD, quinone] [Spodoptera litura]
LOC118274667	-1.50036	4.02752e-05	down	XP_022832054.1 yrdC domain-containing protein, mitochondrial [Spodoptera litura]
LOC118274673	2.24269	1.08932e-10	up	XP_022831960.1 apolipoprotein D-like [Spodoptera litura]
LOC118274686	-1.47031	0.0283574	down	XP_022831349.1 collagenase-like [Spodoptera litura]
LOC118274688	-1.25343	1.55461e-13	down	XP_022831721.1 uncharacterized protein LOC111360110 [Spodoptera litura]
LOC118274700	1.70219	9.28724e-09	up	XP_022831960.1 apolipoprotein D-like [Spodoptera litura]
LOC118274703	1.40135	6.49419e-16	up	XP_022831401.1 ATP-binding cassette sub-family A member 5-like [Spodoptera litura]
LOC118274709	-1.05299	0.00602888	down	XP_022832182.1 potassium channel subfamily K member 15 [Spodoptera litura]
LOC118274713	2.09619	1.15092e-05	up	XP_022831898.1 glucosylceramidase-like [Spodoptera litura]
LOC118274720	1.32519	5.7255e-11	up	XP_022821664.1 trypsin CFT-1-like [Spodoptera litura]
LOC118274722	-5.74695	0.0152733	down	_
LOC118274734	-1.37723	3.64771e-10	down	XP_022831928.1 zinc finger protein 316-like isoform X1 [Spodoptera litura]
LOC118274735	-1.14045	2.68566e-11	down	XP_004929027.1 small nuclear ribonucleoprotein Sm D3 [Bombyx mori]
LOC118274736	1.55822	1.97305e-05	up	XP_022831649.1 carboxypeptidase D-like isoform X1 [Spodoptera litura]
LOC118274738	1.15337	0.00168956	up	XP_022831690.1 uncharacterized protein LOC111360090 [Spodoptera litura]
LOC118274747	-1.06278	7.96902e-05	down	XP_022821663.1 trypsin CFT-1-like [Spodoptera litura]
LOC118274760	-1.2065	0.000406695	down	XP_022832018.1 alpha-tocopherol transfer protein-like [Spodoptera litura]
LOC118274761	-2.578	2.06223e-21	down	XP_022832018.1 alpha-tocopherol transfer protein-like [Spodoptera litura]
LOC118274764	-1.14407	0.000675497	down	XP_022821663.1 trypsin CFT-1-like [Spodoptera litura]
LOC118274769	-1.03566	1.8516e-13	down	XP_022831658.1 serine--tRNA synthetase-like protein Slimp [Spodoptera litura]
LOC118274771	-1.80888	0.00240023	down	XP_022831758.1 uncharacterized protein LOC111360132 [Spodoptera litura]
LOC118274778	1.6528	0.04655	up	XP_022832191.1 fatty acid synthase-like [Spodoptera litura]
LOC118274787	-1.31483	5.81884e-05	down	XP_013142545.1 PREDICTED: mediator of RNA polymerase II transcription subunit 21 [Papilio polytes]
LOC118274788	-1.08198	1.91262e-12	down	XP_022831810.1 clavesin-1-like [Spodoptera litura]
LOC118274789	1.4547	2.9971e-08	up	ABB92834.1 prophenoloxidase subunit 1 [Spodoptera frugiperda]
LOC118274790	-1.57599	0.000100563	down	XP_022831606.1 39S ribosomal protein L18, mitochondrial [Spodoptera litura]
LOC118274794	-1.0027	2.58408e-06	down	XP_022831651.1 uncharacterized protein KIAA2013 homolog [Spodoptera litura]
LOC118274795	-2.6719	0.0298153	down	XP_022832187.1 cytochrome P450 4C1-like [Spodoptera litura]
LOC118274796	-1.89169	3.64771e-10	down	XP_022831875.1 alpha-tocopherol transfer protein-like [Spodoptera litura]
LOC118274800	-1.12733	3.64496e-06	down	XP_022831426.1 aldo-keto reductase AKR2E4-like [Spodoptera litura]
LOC118274801	-1.11608	0.00127535	down	XP_022831912.1 ribonuclease P protein subunit p29 [Spodoptera litura]
LOC118274805	-2.12623	2.14706e-06	down	XP_022831606.1 39S ribosomal protein L18, mitochondrial [Spodoptera litura]
LOC118274811	1.13447	0.0141265	up	XP_022831459.1 serine protease gd-like isoform X1 [Spodoptera litura]
LOC118274821	-1.79213	0.0198767	down	_
LOC118274822	-1.8775	0.0100552	down	XP_022831666.1 fatty acid-binding protein 1-like [Spodoptera litura]
LOC118274834	3.64351	0.000116945	up	XP_022832120.1 protein GUCD1 [Spodoptera litura]
LOC118274835	-1.26036	0.00323274	down	XP_013142545.1 PREDICTED: mediator of RNA polymerase II transcription subunit 21 [Papilio polytes]
LOC118274839	1.55788	9.77377e-05	up	PZC80623.1 hypothetical protein B5X24_HaOG214190 [Helicoverpa armigera]
LOC118274841	1.31163	0.0197258	up	XP_022831744.1 serine protease gd-like isoform X1 [Spodoptera litura]
LOC118274845	-3.33135	0.000795038	down	XP_022831801.1 coiled-coil domain-containing protein 86 [Spodoptera litura]
LOC118274859	2.29987	0.0482571	up	XP_022831368.1 protein D2-like [Spodoptera litura]
LOC118274860	2.7634	4.58091e-11	up	XP_022831459.1 serine protease gd-like isoform X1 [Spodoptera litura]
LOC118274897	1.31979	0.000243615	up	XP_022831531.1 small G protein signaling modulator 2-like isoform X1 [Spodoptera litura]
LOC118274902	-2.35413	0.0291472	down	XP_021183805.1 uncharacterized protein LOC110371754 [Helicoverpa armigera]
LOC118274913	2.08749	1.54943e-10	up	XP_022832030.1 uncharacterized protein LOC111360359 isoform X1 [Spodoptera litura]
LOC118274916	1.43457	0.00661544	up	XP_011860523.1 PREDICTED: uncharacterized protein K02A2.6-like [Vollenhovia emeryi]
LOC118274947	-1.25689	0.000199955	down	XP_022831799.1 N-glycosylase/DNA lyase [Spodoptera litura]
LOC118274949	1.16928	0.000639541	up	XP_022832121.1 peptidoglycan-recognition protein LB-like [Spodoptera litura]
LOC118274950	-1.57212	0.000153107	down	AVK59443.1 Pasha-PA [Spodoptera frugiperda]
LOC118274951	2.9441	0.000763416	up	XP_022831959.1 uncharacterized protein LOC111360298 [Spodoptera litura]
LOC118274960	-3.28849	0.0001261	down	_
LOC118274961	-1.42317	0.0445879	down	XP_022831502.1 alpha-tocopherol transfer protein-like [Spodoptera litura]
LOC118274970	4.06813	0.000122205	up	XP_022831707.1 fatty acid synthase-like isoform X1 [Spodoptera litura]
LOC118274971	2.09701	0.00621544	up	XP_022831709.1 fatty acid synthase-like isoform X2 [Spodoptera litura]
LOC118274988	-1.45529	0.0173804	down	XP_022837599.1 uncharacterized protein LOC111364790 [Spodoptera litura]
LOC118275038	1.40599	1.78382e-16	up	AFK14101.1 small heat shock protein 27.2 [Spodoptera litura]
LOC118275041	1.70487	0.00106125	up	XP_022831707.1 fatty acid synthase-like isoform X1 [Spodoptera litura]
LOC118275069	1.1085	5.7283e-06	up	XP_022831670.1 uncharacterized protein LOC111360081 isoform X1 [Spodoptera litura]
LOC118275076	1.4482	0.022788	up	XP_022832053.1 ceramide synthase 5-like isoform X3 [Spodoptera litura]
LOC118275077	2.31342	0.0389532	up	XP_022832161.1 ceramide synthase 6-like [Spodoptera litura]
LOC118275078	1.15717	0.0161389	up	XP_022831599.1 ceramide synthase 6-like [Spodoptera litura]
LOC118275080	4.28626	0.0250143	up	XP_026735951.1 uncharacterized protein LOC113499619 isoform X1 [Trichoplusia ni]
LOC118275085	1.0045	1.37308e-08	up	XP_022831798.1 serine protease gd-like [Spodoptera litura]
LOC118275087	-1.36274	4.99621e-09	down	XP_022832127.1 uncharacterized protein LOC111360426 [Spodoptera litura]
LOC118275089	-1.3046	0.000365115	down	XP_022831503.1 alpha-tocopherol transfer protein-like [Spodoptera litura]
LOC118275092	2.19118	9.05884e-14	up	XP_022831720.1 adenosine deaminase 2-A-like [Spodoptera litura]
LOC118275100	-1.13977	0.0318342	down	_
LOC118275108	-1.42671	8.76619e-14	down	XP_022832175.1 alpha-tocopherol transfer protein-like [Spodoptera litura]
LOC118275125	2.36028	2.76337e-32	up	XP_022832113.1 adenosine deaminase 2-like [Spodoptera litura]
LOC118275139	-10.2006	4.07467e-12	down	_
LOC118275140	-1.39999	7.08416e-07	down	XP_022831994.1 adenosine deaminase AGSA-like [Spodoptera litura]
LOC118275148	1.39409	0.00205128	up	PZC82617.1 hypothetical protein B5X24_HaOG210061 [Helicoverpa armigera]
LOC118275153	2.13423	0.00172865	up	XP_022831808.1 merlin-like [Spodoptera litura]
LOC118275158	-1.28053	4.18605e-06	down	XP_022831414.1 L-asparaginase-like [Spodoptera litura]
LOC118275163	-1.26522	0.000156262	down	XP_022831821.1 adenosine deaminase AGSA-like [Spodoptera litura]
LOC118275165	1.64378	5.88544e-05	up	XP_022831879.1 uncharacterized protein LOC111360237 [Spodoptera litura]
LOC118275169	2.55185	0.000107224	up	XP_022832113.1 adenosine deaminase 2-like [Spodoptera litura]
LOC118275174	-1.54473	0.00674025	down	XP_022831682.1 trafficking protein particle complex subunit 3 [Spodoptera litura]
LOC118275181	-1.72247	0.0399956	down	XP_022831599.1 ceramide synthase 6-like [Spodoptera litura]
LOC118275182	1.20366	1.82255e-13	up	_
LOC118275186	-2.49564	6.11652e-24	down	XP_022832041.1 fatty acid-binding protein 2-like [Spodoptera litura]
LOC118275187	-2.3581	2.17815e-20	down	XP_022831716.1 fatty acid-binding protein 1-like [Spodoptera litura]
LOC118275188	-1.49224	1.22431e-13	down	XP_022831663.1 fatty acid-binding protein 1-like [Spodoptera litura]
LOC118275194	-1.3952	0.00113338	down	XP_022832137.1 uncharacterized protein LOC111360433 [Spodoptera litura]
LOC118275195	1.96093	0.0392413	up	XP_022831369.1 phosphatidylethanolamine-binding protein homolog F40A3.3-like [Spodoptera litura]
LOC118275210	2.0661	0.00304807	up	XP_022832093.1 Golgi SNAP receptor complex member 1 [Spodoptera litura]
LOC118275219	-1.82108	1.69357e-15	down	XP_022832094.1 probable 18S rRNA (guanine-N(7))-methyltransferase [Spodoptera litura]
LOC118275220	-1.7061	5.13646e-10	down	XP_022832095.1 protein FAM173B [Spodoptera litura]
LOC118275225	-1.91687	1.17299e-12	down	XP_022832150.1 alpha-tocopherol transfer protein-like [Spodoptera litura]
LOC118275226	-1.48565	1.36409e-18	down	XP_022831926.1 alpha-tocopherol transfer protein-like [Spodoptera litura]
LOC118275233	-2.0814	2.63162e-08	down	PCG71979.1 hypothetical protein B5V51_1285 [Heliothis virescens]
LOC118275234	1.20984	0.000986081	up	ABB92835.1 prophenoloxidase subunit 2 [Spodoptera frugiperda]
LOC118275236	1.10506	9.12432e-05	up	XP_022831705.1 calcium/calmodulin-dependent protein kinase kinase 2 isoform X1 [Spodoptera litura]
LOC118275279	-1.14667	7.59656e-12	down	XP_022817592.1 luciferin 4-monooxygenase-like [Spodoptera litura]
LOC118275289	-2.2364	1.39695e-06	down	XP_022818110.1 microtubule-associated protein futsch-like [Spodoptera litura]
LOC118275326	-1.53033	0.0108127	down	XP_022817900.1 kelch-like protein 13 [Spodoptera litura]
LOC118275328	-1.20576	4.09663e-07	down	XP_022817523.1 DNA repair protein RAD51 homolog 1 [Spodoptera litura]
LOC118275329	3.99985	0.0437069	up	XP_022817797.1 uncharacterized protein LOC111350439 [Spodoptera litura]
LOC118275376	1.54233	5.33061e-06	up	PCG66676.1 hypothetical protein B5V51_7368 [Heliothis virescens]
LOC118275396	1.92822	4.16166e-05	up	XP_022817600.1 kinesin-like protein Klp98A [Spodoptera litura]
LOC118275398	-1.07669	0.00202696	down	XP_022817657.1 transcription termination factor 2 [Spodoptera litura]
LOC118275412	-1.19783	5.11511e-10	down	XP_022817601.1 EEF1A lysine methyltransferase 1 [Spodoptera litura]
LOC118275413	1.34381	1.27066e-05	up	XP_022817751.1 uncharacterized protein LOC111350411 [Spodoptera litura]
LOC118275421	-1.17055	4.31397e-16	down	XP_022817916.1 probable cleavage and polyadenylation specificity factor subunit 2 [Spodoptera litura]
LOC118275430	1.52352	4.47154e-05	up	XP_022817761.1 uncharacterized protein LOC111350416 [Spodoptera litura]
LOC118275437	1.76538	0.00209658	up	XP_022817838.1 insecticyanin-A-like [Spodoptera litura]
LOC118275438	1.37494	6.07032e-05	up	XP_022817736.1 insecticyanin-A-like [Spodoptera litura]
LOC118275441	-1.51664	0.000850735	down	XP_022817436.1 chromosome-associated kinesin KIF4 isoform X1 [Spodoptera litura]
LOC118275453	1.07972	1.26552e-26	up	XP_022817910.1 atlastin-like [Spodoptera litura]
LOC118275461	1.42191	9.19664e-41	up	XP_022817380.1 papilin-like isoform X2 [Spodoptera litura]
LOC118275472	2.33046	0.017227	up	XP_022822490.1 uncharacterized protein LOC111353594 [Spodoptera litura]
LOC118275478	1.75371	1.78862e-08	up	XP_022818053.1 acetylcholinesterase-like [Spodoptera litura]
LOC118275496	1.95937	2.43389e-10	up	XP_022817552.1 sodium/calcium exchanger 1 isoform X1 [Spodoptera litura]
LOC118275509	-1.05525	5.99987e-14	down	XP_022818085.1 39S ribosomal protein L9, mitochondrial [Spodoptera litura]
LOC118275523	1.50965	0.000456518	up	XP_022817721.1 uncharacterized protein LOC111350392 [Spodoptera litura]
LOC118275530	1.54482	1.06952e-06	up	XP_022817838.1 insecticyanin-A-like [Spodoptera litura]
LOC118275531	1.10707	0.00311079	up	XP_022817736.1 insecticyanin-A-like [Spodoptera litura]
LOC118275534	-1.25938	0.0487942	down	XP_022817687.1 RRP15-like protein [Spodoptera litura]
LOC118275536	1.09349	5.77403e-11	up	XP_022817632.1 phosphofurin acidic cluster sorting protein 2 isoform X3 [Spodoptera litura]
LOC118275542	1.00306	0.00246193	up	XP_022817491.1 alpha-mannosidase 2 isoform X1 [Spodoptera litura]
LOC118275569	1.41916	0.0377889	up	XP_022818148.1 intraflagellar transport protein 46 homolog [Spodoptera litura]
LOC118275574	-1.50332	3.19879e-09	down	XP_022817687.1 RRP15-like protein [Spodoptera litura]
LOC118275583	1.43654	2.22807e-07	up	XP_022817403.1 hemicentin-2 isoform X1 [Spodoptera litura]
LOC118275599	1.59826	1.00875e-13	up	XP_022817552.1 sodium/calcium exchanger 1 isoform X1 [Spodoptera litura]
LOC118275608	1.10397	2.68163e-07	up	XP_022818069.1 autophagy-related protein 2 homolog A isoform X2 [Spodoptera litura]
LOC118275623	-1.33388	0.00021833	down	XP_011552332.1 PREDICTED: uncharacterized protein LOC105383894 [Plutella xylostella]
LOC118275631	-1.64645	0.00234476	down	XP_022836510.1 uncharacterized protein LOC111363874, partial [Spodoptera litura]
LOC118275641	-1.14147	0.00525029	down	XP_022829598.1 H/ACA ribonucleoprotein complex subunit 3 [Spodoptera litura]
LOC118275657	2.02266	5.41592e-11	up	XP_022817921.1 venom protease-like [Spodoptera litura]
LOC118275661	-1.56466	4.91119e-10	down	XP_022817438.1 uncharacterized protein LOC111350221 [Spodoptera litura]
LOC118275681	1.59561	6.00835e-15	up	XP_022817399.1 uncharacterized protein LOC111350198 [Spodoptera litura]
LOC118275684	1.71981	6.49129e-08	up	XP_022817622.1 hemicentin-1-like [Spodoptera litura]
LOC118275691	-1.59217	6.16849e-18	down	XP_022817497.1 diphthine methyl ester synthase [Spodoptera litura]
LOC118275755	1.7272	6.33841e-10	up	XP_022817528.1 hypoxia-inducible factor 1-alpha-like isoform X2 [Spodoptera litura]
LOC118275758	-1.04569	1.09381e-18	down	XP_022817966.1 uncharacterized protein LOC111350571 [Spodoptera litura]
LOC118275787	1.456	2.51518e-24	up	XP_022817707.1 papilin-like isoform X2 [Spodoptera litura]
LOC118275791	-1.39441	6.74392e-05	down	XP_022818114.1 paired box protein Pax-1 [Spodoptera litura]
LOC118275803	-1.25973	0.00729005	down	XP_022818026.1 rho GTPase-activating protein 11A-like [Spodoptera litura]
LOC118275827	1.08925	0.0393375	up	XP_022817879.1 uncharacterized protein LOC111350498 [Spodoptera litura]
LOC118275836	1.16424	1.07266e-08	up	XP_022817763.1 zinc finger FYVE domain-containing protein 26 homolog isoform X2 [Spodoptera litura]
LOC118275840	1.30593	0.000424432	up	XP_022818112.1 esterase FE4-like [Spodoptera litura]
LOC118275855	1.89917	0.00329068	up	XP_022818079.1 polyribonucleotide nucleotidyltransferase 1, mitochondrial [Spodoptera litura]
LOC118275858	-1.27395	1.65639e-07	down	XP_022818079.1 polyribonucleotide nucleotidyltransferase 1, mitochondrial [Spodoptera litura]
LOC118275885	1.30953	2.31915e-13	up	XP_022818068.1 autophagy-related protein 2 homolog A isoform X1 [Spodoptera litura]
LOC118275886	-1.52142	7.92393e-13	down	XP_022817773.1 tubulin--tyrosine ligase-like protein 12 [Spodoptera litura]
LOC118275887	-1.50522	4.60769e-10	down	XP_022818070.1 28S ribosomal protein S5, mitochondrial [Spodoptera litura]
LOC118275890	-1.28698	0.00249219	down	XP_022817776.1 G protein-activated inward rectifier potassium channel 4-like [Spodoptera litura]
LOC118275900	-1.08971	1.65596e-09	down	XP_022817685.1 DNA-directed RNA polymerases I and III subunit RPAC1 [Spodoptera litura]
LOC118275908	1.01814	0.0163249	up	XP_022817663.1 DNA repair protein XRCC3 [Spodoptera litura]
LOC118275932	1.28847	6.898e-06	up	XP_022834505.1 protein pellino isoform X2 [Spodoptera litura]
LOC118275934	1.24211	1.50176e-06	up	_
LOC118275935	-1.09665	3.33121e-09	down	XP_022822501.1 probable malonyl-CoA-acyl carrier protein transacylase, mitochondrial [Spodoptera litura]
LOC118275937	1.14476	8.27495e-08	up	XP_022818127.1 BTB/POZ domain-containing protein KCTD3 [Spodoptera litura]
LOC118275939	-1.48202	1.36533e-20	down	XP_022817829.1 DNA replication licensing factor Mcm5 [Spodoptera litura]
LOC118275940	-5.5249	8.18506e-08	down	XP_022817998.1 UDP-glucuronosyltransferase 1-1-like [Spodoptera litura]
LOC118275970	-1.12347	8.24563e-10	down	XP_022821942.1 ribonucleoside-diphosphate reductase subunit M2 [Spodoptera litura]
LOC118275978	3.29759	0.0289297	up	XP_026744639.1 muscarinic acetylcholine receptor DM1 [Trichoplusia ni]
LOC118276004	1.66274	1.25919e-07	up	XP_022827784.1 uncharacterized protein LOC111357368 isoform X2 [Spodoptera litura]
LOC118276060	-1.29579	3.2948e-16	down	XP_022827775.1 dnaJ homolog subfamily C member 25 homolog [Spodoptera litura]
LOC118276097	1.38534	7.86696e-10	up	XP_022828198.1 collagen alpha-1(IV) chain-like [Spodoptera litura]
LOC118276101	-1.82455	1.11628e-17	down	XP_022828286.1 replication factor C subunit 3 [Spodoptera litura]
LOC118276106	-1.3235	1.97513e-21	down	XP_022828129.1 histone deacetylase complex subunit SAP18 [Spodoptera litura]
LOC118276116	2.74906	4.58581e-37	up	XP_022828230.1 protein takeout-like [Spodoptera litura]
LOC118276138	-1.03914	0.00838975	down	XP_022827834.1 splicing factor, arginine/serine-rich 15 isoform X1 [Spodoptera litura]
LOC118276147	-1.60894	3.83242e-08	down	XP_022835243.1 bifunctional lysine-specific demethylase and histidyl-hydroxylase NO66 [Spodoptera litura]
LOC118276149	1.38219	7.26048e-08	up	XP_022828109.1 liver carboxylesterase B-1-like [Spodoptera litura]
LOC118276157	-1.68901	0.00191523	down	XP_022828346.1 pleiotropic regulator 1 [Spodoptera litura]
LOC118276159	2.08036	3.81968e-05	up	PCG72036.1 hypothetical protein B5V51_1231 [Heliothis virescens]
LOC118276163	-1.51883	0.0115877	down	XP_022827991.1 protein FRG1 homolog [Spodoptera litura]
LOC118276167	-1.78327	3.45547e-06	down	XP_022835245.1 protein PBDC1 [Spodoptera litura]
LOC118276171	-2.24136	0.00989693	down	XP_022828112.1 pyrethroid hydrolase Ces2e-like isoform X1 [Spodoptera litura]
LOC118276172	-3.24784	0.0251738	down	XP_026745489.1 uncharacterized protein LOC113506851 [Trichoplusia ni]
LOC118276176	2.18902	1.79479e-25	up	XP_022827936.1 organic cation transporter protein-like isoform X2 [Spodoptera litura]
LOC118276201	1.39305	0.000641655	up	XP_021190103.1 aminoacylase-1-like [Helicoverpa armigera]
LOC118276209	1.40946	7.87124e-16	up	XP_022828246.1 protein CREBRF homolog [Spodoptera litura]
LOC118276210	3.63309	0.000534211	up	XP_022822471.1 larval cuticle protein LCP-30-like [Spodoptera litura]
LOC118276222	1.39683	2.28819e-17	up	XP_022828221.1 organic cation transporter protein-like isoform X1 [Spodoptera litura]
LOC118276224	1.24567	0.0197811	up	XP_022828309.1 crossover junction endonuclease MUS81 [Spodoptera litura]
LOC118276243	-1.1208	3.66569e-17	down	XP_022828053.1 activator of 90 kDa heat shock protein ATPase homolog 1 [Spodoptera litura]
LOC118276244	5.60671	0.0243779	up	AKT26495.1 odorant binding protein 17 [Spodoptera exigua]
LOC118276250	-1.07287	7.54275e-17	down	XP_022827956.1 aminoacyl tRNA synthase complex-interacting multifunctional protein 1 [Spodoptera litura]
LOC118276257	1.36612	2.03714e-05	up	XP_022828105.1 PI-PLC X domain-containing protein 3-like [Spodoptera litura]
LOC118276283	-2.31068	2.22236e-14	down	XP_022828066.1 uncharacterized protein LOC111357554 [Spodoptera litura]
LOC118276291	-1.07765	7.81964e-30	down	XP_022827774.1 small ubiquitin-related modifier 3 [Spodoptera litura]
LOC118276296	3.20288	7.89126e-22	up	XP_022828064.1 uncharacterized protein LOC111357551 [Spodoptera litura]
LOC118276308	3.44478	0.0376046	up	XP_022828142.1 uncharacterized protein LOC111357611 isoform X1 [Spodoptera litura]
LOC118276358	-1.03928	0.00603816	down	XP_022828049.1 kinesin-like protein KIF20B isoform X2 [Spodoptera litura]
LOC118276364	1.15059	3.55344e-09	up	XP_022827900.1 vacuolar protein sorting-associated protein 13A-like [Spodoptera litura]
LOC118276365	1.34112	0.000191952	up	XP_022827900.1 vacuolar protein sorting-associated protein 13A-like [Spodoptera litura]
LOC118276384	-1.02682	0.00409823	down	XP_022822121.1 28S ribosomal protein S11, mitochondrial-like isoform X1 [Spodoptera litura]
LOC118276407	1.53778	2.07227e-20	up	XP_022828278.1 organic cation transporter protein-like [Spodoptera litura]
LOC118276412	1.73027	0.0428835	up	PZC70696.1 hypothetical protein B5X24_HaOG215077 [Helicoverpa armigera]
LOC118276418	-1.16631	0.000101957	down	XP_022827926.1 cell division cycle protein 20 homolog isoform X1 [Spodoptera litura]
LOC118276420	-1.66628	0.000449492	down	XP_022836178.1 glucose dehydrogenase [FAD, quinone]-like [Spodoptera litura]
LOC118276425	6.25978	0.000146632	up	XP_022828229.1 neuropeptide-like protein 29 [Spodoptera litura]
LOC118276449	1.58266	0.000234218	up	XP_022828277.1 uncharacterized protein LOC111357711 isoform X2 [Spodoptera litura]
LOC118276463	1.18143	0.000770311	up	XP_022828170.1 exostosin-2 [Spodoptera litura]
LOC118276471	1.07619	1.00504e-11	up	_
LOC118276482	2.00811	0.0143215	up	PZC70696.1 hypothetical protein B5X24_HaOG215077 [Helicoverpa armigera]
LOC118276485	-1.28568	2.03756e-13	down	XP_022828185.1 uncharacterized protein LOC111357640 [Spodoptera litura]
LOC118276492	-2.33774	0.000137116	down	XP_022828097.1 circadian clock-controlled protein-like [Spodoptera litura]
LOC118276498	-1.14769	4.54257e-19	down	XP_022827856.1 dehydrodolichyl diphosphate synthase complex subunit Nus1 [Spodoptera litura]
LOC118276501	1.16733	0.0221687	up	PCG72703.1 hypothetical protein B5V51_550 [Heliothis virescens]
LOC118276502	-1.24893	8.75476e-06	down	XP_022827809.1 transmembrane protein 39A [Spodoptera litura]
LOC118276504	1.7177	7.68993e-06	up	XP_022821456.1 obscurin isoform X5 [Spodoptera litura]
LOC118276510	1.53129	9.41937e-06	up	XP_022821456.1 obscurin isoform X5 [Spodoptera litura]
LOC118276515	4.01662	0.00244077	up	XP_022828067.1 uncharacterized protein LOC111357555 [Spodoptera litura]
LOC118276517	1.09017	8.42621e-10	up	XP_022832454.1 transcriptional repressor scratch 2-like [Spodoptera litura]
LOC118276600	1.26977	0.00302636	up	XP_022828418.1 uncharacterized protein LOC111357863 [Spodoptera litura]
LOC118276603	1.1439	3.49084e-07	up	XP_022828489.1 serine/threonine-protein kinase Genghis Khan [Spodoptera litura]
LOC118276604	3.22736	0.00589053	up	XP_022828489.1 serine/threonine-protein kinase Genghis Khan [Spodoptera litura]
LOC118276612	4.21936	2.15523e-05	up	XP_022828769.1 uncharacterized protein LOC111358099 isoform X1 [Spodoptera litura]
LOC118276615	2.13406	1.89547e-13	up	XP_022828711.1 23 kDa integral membrane protein-like [Spodoptera litura]
LOC118276617	1.15815	3.98287e-09	up	XP_022828619.1 calponin homology domain-containing protein DDB_G0272472 isoform X1 [Spodoptera litura]
LOC118276620	-1.33788	1.60984e-06	down	XP_022828649.1 60S ribosome subunit biogenesis protein NIP7 homolog [Spodoptera litura]
LOC118276623	1.00368	2.64751e-05	up	XP_022828418.1 uncharacterized protein LOC111357863 [Spodoptera litura]
LOC118276627	3.45367	0.00822106	up	XP_022828690.1 sperm surface protein Sp17-like [Spodoptera litura]
LOC118276631	-1.32019	0.00251171	down	XP_022828746.1 prostamide/prostaglandin F synthase-like [Spodoptera litura]
LOC118276637	1.14858	2.97334e-09	up	XP_022828842.1 thyroid receptor-interacting protein 11-like [Spodoptera litura]
LOC118276641	-1.41365	1.05736e-08	down	XP_022822318.1 nucleoporin Nup43 [Spodoptera litura]
LOC118276650	1.30648	0.000409467	up	XP_022828449.1 uncharacterized protein LOC111357890 isoform X1 [Spodoptera litura]
LOC118276668	3.43528	0.0114832	up	XP_026745938.1 uncharacterized protein LOC113507273 [Trichoplusia ni]
LOC118276673	1.01981	1.50636e-10	up	ALL55467.1 ryanodine receptor [Spodoptera exigua]
LOC118276676	1.77212	3.66137e-09	up	XP_022828593.1 E3 ubiquitin-protein ligase CBL isoform X3 [Spodoptera litura]
LOC118276677	1.82469	2.29047e-06	up	XP_022828571.1 EH domain-binding protein 1 isoform X1 [Spodoptera litura]
LOC118276698	1.22834	1.05111e-07	up	XP_022828588.1 uncharacterized protein LOC111357974 isoform X3 [Spodoptera litura]
LOC118276699	1.2528	0.000229053	up	XP_022828642.1 uncharacterized protein LOC111358006 [Spodoptera litura]
LOC118276748	1.28369	0.00339766	up	AAF61949.1 insulin-related peptide binding protein [Spodoptera frugiperda]
LOC118276750	-1.48727	1.13158e-05	down	XP_022828760.1 uncharacterized protein LOC111358092 [Spodoptera litura]
LOC118276786	1.25137	0.0109806	up	XP_022828617.1 m7GpppX diphosphatase [Spodoptera litura]
LOC118276804	2.27181	5.29989e-05	up	XP_022828634.1 protein enabled isoform X1 [Spodoptera litura]
LOC118276805	1.37389	3.33934e-05	up	XP_022828562.1 mitogen-activated protein kinase kinase kinase kinase 5 isoform X1 [Spodoptera litura]
LOC118276814	4.4297	1.80737e-11	up	XP_022822471.1 larval cuticle protein LCP-30-like [Spodoptera litura]
LOC118276816	1.11844	3.30837e-06	up	XP_022828431.1 ribosomal protein S6 kinase beta-like, partial [Spodoptera litura]
LOC118276817	-1.94302	0.00247476	down	XP_022828695.1 DNA polymerase epsilon subunit 3 [Spodoptera litura]
LOC118276818	-1.96079	5.11564e-06	down	XP_022828695.1 DNA polymerase epsilon subunit 3 [Spodoptera litura]
LOC118276826	1.23893	0.00228378	up	XP_022828612.1 zinc finger protein 182-like isoform X3 [Spodoptera litura]
LOC118276836	1.75277	1.52275e-12	up	XP_022828707.1 uncharacterized protein LOC111358056 [Spodoptera litura]
LOC118276839	-1.84754	1.55417e-46	down	XP_022828716.1 rRNA 2'-O-methyltransferase fibrillarin [Spodoptera litura]
LOC118276861	-1.0566	0.0119745	down	XP_022828625.1 neural/ectodermal development factor IMP-L2-like isoform X1 [Spodoptera litura]
LOC118276924	1.18215	3.00397e-06	up	XP_022828654.1 ommochrome-binding protein-like [Spodoptera litura]
LOC118276926	1.14279	0.0443665	up	XP_022828790.1 tyrosine-protein kinase-like otk isoform X1 [Spodoptera litura]
LOC118276931	2.79968	0.0363203	up	XP_022828744.1 mediator of RNA polymerase II transcription subunit 15-like [Spodoptera litura]
LOC118276945	1.0003	0.00237128	up	XP_022828800.1 zinc finger protein 41-like [Spodoptera litura]
LOC118276969	1.15509	0.0158714	up	XP_022828560.1 zinc finger protein 569-like [Spodoptera litura]
LOC118276982	2.00561	0.0395192	up	XP_022828818.1 uncharacterized protein LOC111358131 [Spodoptera litura]
LOC118276991	1.28546	0.0410698	up	XP_022828560.1 zinc finger protein 569-like [Spodoptera litura]
LOC118277010	-1.29125	0.000513898	down	XP_022821266.1 WD repeat and HMG-box DNA-binding protein 1 [Spodoptera litura]
LOC118277017	1.60875	0.00673645	up	XP_022828697.1 ceramide phosphoethanolamine synthase [Spodoptera litura]
LOC118277024	1.11167	4.22715e-08	up	XP_022828691.1 plant intracellular Ras-group-related LRR protein 7-like isoform X1 [Spodoptera litura]
LOC118277034	1.55651	1.22267e-10	up	ALL55467.1 ryanodine receptor [Spodoptera exigua]
LOC118277038	-1.26901	5.44896e-06	down	KPJ04847.1 Mitochondrial import inner membrane translocase subunit Tim10 [Papilio xuthus]
LOC118277061	1.57576	4.37656e-11	up	XP_022818730.1 inactive dipeptidyl peptidase 10 [Spodoptera litura]
LOC118277064	-1.77698	0.0185629	down	XP_022818248.1 uncharacterized protein LOC111350794 [Spodoptera litura]
LOC118277081	2.29161	1.146e-09	up	XP_022835373.1 UPF0183 protein CG7083 isoform X1 [Spodoptera litura]
LOC118277082	1.12421	4.47019e-14	up	XP_022818238.1 uncharacterized protein LOC111350785 [Spodoptera litura]
LOC118277095	2.79356	0.00587371	up	XP_022833698.1 orexin receptor type 1-like [Spodoptera litura]
LOC118277099	-1.14407	4.73308e-16	down	XP_022818561.1 histone-arginine methyltransferase CARMER [Spodoptera litura]
LOC118277111	1.17039	1.93363e-07	up	XP_022818484.1 heparan-alpha-glucosaminide N-acetyltransferase-like [Spodoptera litura]
LOC118277115	1.27531	2.68699e-05	up	XP_022818405.1 SH3 domain-binding protein 5-like isoform X3 [Spodoptera litura]
LOC118277140	2.03395	2.18751e-05	up	XP_026728301.1 calbindin-32 isoform X1 [Trichoplusia ni]
LOC118277161	2.18317	4.7397e-05	up	AFH57172.1 REPAT2 [Spodoptera littoralis]
LOC118277184	1.15573	0.0385325	up	XP_022834165.1 uncharacterized protein LOC111361938 [Spodoptera litura]
LOC118277188	1.66226	1.25949e-07	up	XP_022833717.1 protein CASC3-like isoform X1 [Spodoptera litura]
LOC118277202	2.702	0.0376077	up	XP_022818529.1 uncharacterized protein LOC111351001 [Spodoptera litura]
LOC118277229	3.4181	0.0360643	up	XP_021194612.1 protein lethal(2)essential for life-like [Helicoverpa armigera]
LOC118277265	-1.24289	0.000161821	down	PZC70407.1 hypothetical protein B5X24_HaOG216463 [Helicoverpa armigera]
LOC118277266	1.63288	3.92599e-12	up	XP_022818706.1 uncharacterized protein LOC111351145 isoform X24 [Spodoptera litura]
LOC118277267	3.20307	1.59299e-18	up	XP_022818702.1 uncharacterized protein LOC111351145 isoform X21 [Spodoptera litura]
LOC118277270	2.65143	1.87544e-07	up	XP_022818767.1 centrosomal protein of 104 kDa [Spodoptera litura]
LOC118277288	1.41572	0.00361222	up	XP_022834170.1 uncharacterized protein LOC111361942 [Spodoptera litura]
LOC118277296	-1.21033	1.66852e-15	down	XP_022822331.1 6-pyruvoyl tetrahydrobiopterin synthase [Spodoptera litura]
LOC118277320	-1.1985	3.23971e-06	down	XP_022818667.1 non-canonical poly(A) RNA polymerase protein Trf4-1-like [Spodoptera litura]
LOC118277328	1.08043	0.000623105	up	XP_022818557.1 partitioning defective protein 6 [Spodoptera litura]
LOC118277346	-2.02957	1.62393e-13	down	XP_022818546.1 origin recognition complex subunit 6 [Spodoptera litura]
LOC118277350	1.06728	2.97435e-10	up	XP_022822300.1 alkaline ceramidase [Spodoptera litura]
LOC118277363	1.303	1.20872e-18	up	XP_022818388.1 uncharacterized protein LOC111350904 isoform X2 [Spodoptera litura]
LOC118277372	-1.46321	2.39105e-07	down	XP_022818382.1 actin-related protein 8 [Spodoptera litura]
LOC118277390	1.30808	0.00799839	up	XP_022818392.1 uncharacterized protein LOC111350907 isoform X2 [Spodoptera litura]
LOC118277399	1.4374	0.0312592	up	XP_022834283.1 zinc finger protein 2 homolog isoform X1 [Spodoptera litura]
LOC118277407	-1.66325	8.55153e-07	down	XP_022818672.1 S-adenosylmethionine mitochondrial carrier protein homolog [Spodoptera litura]
LOC118277426	1.1191	0.000606968	up	XP_022818185.1 protein 4.1 homolog isoform X1 [Spodoptera litura]
LOC118277428	1.20318	4.86575e-05	up	XP_022833723.1 facilitated trehalose transporter Tret1-like [Spodoptera litura]
LOC118277437	-2.06751	0.000333873	down	XP_022832597.1 uncharacterized protein K02A2.6-like [Spodoptera litura]
LOC118277440	5.90511	0.0385662	up	XP_022821445.1 Down syndrome cell adhesion molecule-like protein Dscam2 [Spodoptera litura]
LOC118277446	4.49152	0.00627378	up	XP_022821445.1 Down syndrome cell adhesion molecule-like protein Dscam2 [Spodoptera litura]
LOC118277468	-1.08887	4.27198e-06	down	XP_022818488.1 NF-X1-type zinc finger protein NFXL1-like [Spodoptera litura]
LOC118277496	1.48043	0.00176042	up	XP_022833715.1 tubulointerstitial nephritis antigen-like, partial [Spodoptera litura]
LOC118277499	1.1342	0.00403889	up	XP_022818572.1 carboxylesterase 1C-like [Spodoptera litura]
LOC118277504	-1.7592	2.29861e-34	down	XP_022821815.1 mRNA turnover protein 4 homolog [Spodoptera litura]
LOC118277506	-1.15387	0.0212718	down	XP_022835048.1 guanine nucleotide exchange factor MSS4 homolog [Spodoptera litura]
LOC118277514	1.09908	9.87504e-12	up	PCG70513.1 hypothetical protein B5V51_2870 [Heliothis virescens]
LOC118277517	-1.37105	4.38076e-07	down	XP_022818661.1 tetratricopeptide repeat protein 4 [Spodoptera litura]
LOC118277526	1.55591	1.66655e-16	up	XP_022818283.1 phosphoenolpyruvate carboxykinase [GTP]-like isoform X1 [Spodoptera litura]
LOC118277540	1.92034	2.82912e-05	up	XP_026728166.1 uncharacterized protein LOC113494164 [Trichoplusia ni]
LOC118277542	-1.45444	3.47506e-05	down	XP_022835046.1 protein FAM192A [Spodoptera litura]
LOC118277544	1.86809	8.4954e-05	up	XP_022818550.1 dystrobrevin beta isoform X2 [Spodoptera litura]
LOC118277546	1.71179	0.0143214	up	XP_022822101.1 uncharacterized protein LOC111353347 isoform X1 [Spodoptera litura]
LOC118277547	-1.3333	7.07577e-11	down	XP_022818533.1 nucleolar protein 9 [Spodoptera litura]
LOC118277553	1.34369	1.21929e-06	up	XP_022818663.1 uncharacterized protein LOC111351126 [Spodoptera litura]
LOC118277561	2.2024	5.58047e-15	up	CAX16639.1 putative C1A cysteine protease precursor [Spodoptera frugiperda]
LOC118277567	-1.17715	8.63857e-06	down	XP_022818368.1 TP53-regulating kinase [Spodoptera litura]
LOC118277593	-2.1921	0.018303	down	XP_022834214.1 solute carrier family 2, facilitated glucose transporter member 6-like [Spodoptera litura]
LOC118277596	-2.35324	0.00147376	down	XP_022834214.1 solute carrier family 2, facilitated glucose transporter member 6-like [Spodoptera litura]
LOC118277604	-1.19448	0.000171197	down	XP_022818536.1 tRNA (cytosine(34)-C(5))-methyltransferase [Spodoptera litura]
LOC118277609	1.35929	0.0475646	up	XP_022818386.1 serine/threonine-protein phosphatase 2A regulatory subunit B'' subunit gamma-like [Spodoptera litura]
LOC118277641	1.04777	0.00331819	up	XP_022818766.1 uncharacterized protein LOC111351192 [Spodoptera litura]
LOC118277643	1.1195	0.000279232	up	XP_022818564.1 uncharacterized protein LOC111351026 [Spodoptera litura]
LOC118277650	-1.03363	6.75482e-07	down	XP_022818747.1 dual specificity protein phosphatase 23-like [Spodoptera litura]
LOC118277652	-1.80423	1.27883e-05	down	XP_022834212.1 uncharacterized protein LOC111361974 [Spodoptera litura]
LOC118277655	-1.87439	3.28673e-14	down	XP_022834212.1 uncharacterized protein LOC111361974 [Spodoptera litura]
LOC118277663	2.54915	0.0292023	up	XP_022833723.1 facilitated trehalose transporter Tret1-like [Spodoptera litura]
LOC118277666	4.29288	0.0303287	up	PZC70922.1 hypothetical protein B5X24_HaOG214608 [Helicoverpa armigera]
LOC118277686	5.24946	0.00972898	up	PZC70922.1 hypothetical protein B5X24_HaOG214608 [Helicoverpa armigera]
LOC118277740	1.03072	1.18536e-05	up	XP_022818588.1 uncharacterized protein LOC111351052 [Spodoptera litura]
LOC118277743	-1.76288	0.0135621	down	XP_022835049.1 uncharacterized protein LOC111362587 isoform X1 [Spodoptera litura]
LOC118277748	1.27363	1.5818e-14	up	XP_022818500.1 solute carrier family 2, facilitated glucose transporter member 8-like [Spodoptera litura]
LOC118277793	1.24195	1.30993e-13	up	XP_022815399.1 uncharacterized protein LOC111348791 [Spodoptera litura]
LOC118277805	-1.38522	1.14956e-08	down	XP_022815491.1 cyclin-J [Spodoptera litura]
LOC118277826	1.33538	4.60974e-19	up	XP_022834000.1 uncharacterized protein LOC111361818 isoform X3 [Spodoptera litura]
LOC118277863	1.51996	0.00232757	up	XP_022815200.1 serine/threonine-protein kinase 40-like [Spodoptera litura]
LOC118277865	1.99693	1.55548e-27	up	XP_022815567.1 glutamate-gated chloride channel isoform X4 [Spodoptera litura]
LOC118277867	-1.35457	6.56197e-09	down	XP_022815403.1 3-hydroxyacyl-CoA dehydrogenase type-2-like [Spodoptera litura]
LOC118277884	1.7513	2.70182e-08	up	XP_022815765.1 uncharacterized protein LOC111349035 [Spodoptera litura]
LOC118277892	2.25506	0.000261413	up	XP_022815320.1 semaphorin-5A [Spodoptera litura]
LOC118277894	-1.16982	0.00617532	down	XP_022821376.1 epidermal retinol dehydrogenase 2-like isoform X1 [Spodoptera litura]
LOC118277901	-1.0202	0.0027257	down	XP_022815699.1 UDP-glucuronosyltransferase 2B15-like [Spodoptera litura]
LOC118277903	-1.07488	0.00748141	down	ANI22004.1 UDP-glycosyltransferase 40F5 [Spodoptera exigua]
LOC118277904	-1.97178	2.2361e-27	down	XP_022815547.1 UDP-glucuronosyltransferase 2B15-like [Spodoptera litura]
LOC118277925	-1.03122	1.6709e-08	down	XP_022815381.1 proteasome assembly chaperone 2 [Spodoptera litura]
LOC118277942	2.20406	9.0234e-06	up	XP_022815695.1 uncharacterized protein LOC111348979 [Spodoptera litura]
LOC118277965	-1.01415	0.000755678	down	XP_022815270.1 nucleolar complex protein 3 homolog [Spodoptera litura]
LOC118277966	-1.23953	0.0105963	down	XP_022815271.1 uncharacterized protein LOC111348712 [Spodoptera litura]
LOC118277968	-1.44879	0.00394501	down	XP_026738771.1 uncharacterized protein LOC113501748 [Trichoplusia ni]
LOC118277970	-1.39274	0.0173367	down	XP_013195046.1 PREDICTED: hemicentin-2-like [Amyelois transitella]
LOC118277990	1.10791	4.60769e-10	up	XP_026500189.1 dystrophin-like isoform X5 [Vanessa tameamea]
LOC118277991	1.63079	1.69158e-06	up	XP_023949282.1 dystrophin, isoforms A/C/F/G/H-like [Bicyclus anynana]
LOC118278036	-1.26615	0.0264951	down	XP_022834026.1 aurora kinase B-like [Spodoptera litura]
LOC118278058	-1.19564	1.58743e-16	down	XP_022815387.1 COMM domain-containing protein 4 isoform X1 [Spodoptera litura]
LOC118278063	-3.8105	0.0227852	down	PCG75719.1 hypothetical protein B5V51_11108 [Heliothis virescens]
LOC118278074	2.93738	0.00174859	up	XP_022815729.1 protein unc-79 homolog [Spodoptera litura]
LOC118278076	1.20761	6.45333e-05	up	XP_022822404.1 keratin, type I cytoskeletal 9-like [Spodoptera litura]
LOC118278081	-1.33903	0.00150066	down	XP_026735644.1 actin-related protein 10 [Trichoplusia ni]
LOC118278100	-1.16815	0.0253039	down	XP_022815576.1 D-aminoacyl-tRNA deacylase isoform X1 [Spodoptera litura]
LOC118278114	1.28802	3.17282e-28	up	XP_022815276.1 SH3 domain-containing protein 19 isoform X1 [Spodoptera litura]
LOC118278121	1.27598	6.72505e-08	up	XP_022821333.1 solute carrier organic anion transporter family member 3A1-like [Spodoptera litura]
LOC118278165	-1.10228	0.0148902	down	PCG69817.1 hypothetical protein B5V51_3655 [Heliothis virescens]
LOC118278171	1.01791	0.00240159	up	XP_022815394.1 zinc finger protein 383-like [Spodoptera litura]
LOC118278240	-1.09603	0.000163394	down	XP_022815265.1 uncharacterized protein LOC111348707 [Spodoptera litura]
LOC118278241	-1.05055	5.67832e-19	down	XP_022815266.1 deoxyuridine 5'-triphosphate nucleotidohydrolase [Spodoptera litura]
LOC118278248	3.37539	0.0176984	up	XP_022815812.1 uncharacterized protein LOC111349076 [Spodoptera litura]
LOC118278282	1.35921	1.75945e-08	up	XP_022815704.1 eukaryotic translation initiation factor 2-alpha kinase isoform X1 [Spodoptera litura]
LOC118278316	2.4024	0.00681604	up	_
LOC118278348	-3.84754	0.0378179	down	XP_013146956.1 PREDICTED: uncharacterized protein K02A2.6-like [Papilio polytes]
LOC118278377	2.3122	0.00134322	up	XP_022818770.1 leucine-rich repeat serine/threonine-protein kinase 1 [Spodoptera litura]
LOC118278381	1.47944	0.00524273	up	XP_022818885.1 AT-rich interactive domain-containing protein 5B-like [Spodoptera litura]
LOC118278384	1.22928	7.70657e-08	up	_
LOC118278443	-2.69498	0.047866	down	XP_022818769.1 uncharacterized protein LOC111351200 [Spodoptera litura]
LOC118278462	3.14291	0.0126863	up	XP_013192937.1 PREDICTED: uncharacterized protein LOC106136825 [Amyelois transitella]
LOC118278467	1.1694	4.72951e-13	up	XP_022818780.1 spectrin beta chain [Spodoptera litura]
LOC118278485	1.4271	2.0754e-06	up	XP_022818797.1 coiled-coil domain-containing protein 186 [Spodoptera litura]
LOC118278490	1.04962	0.0137557	up	XP_022814043.1 sec1 family domain-containing protein 2-like [Spodoptera litura]
LOC118278491	1.46363	0.000125922	up	XP_022837989.1 glutathione hydrolase 1 proenzyme-like isoform X3 [Spodoptera litura]
LOC118278492	2.51654	8.22829e-111	up	XP_022837991.1 nuclear protein 1 [Spodoptera litura]
LOC118278505	1.39121	0.000266142	up	XP_022818799.1 exportin-7-B [Spodoptera litura]
LOC118278520	-1.16733	2.2737e-07	down	XP_022822254.1 mitochondrial ribonuclease P protein 1 homolog [Spodoptera litura]
LOC118278524	1.03818	0.00418396	up	XP_022819241.1 C-mannosyltransferase dpy-19 [Spodoptera litura]
LOC118278534	1.99868	5.58293e-09	up	XP_022834836.1 uncharacterized protein LOC111362394 [Spodoptera litura]
LOC118278535	3.43086	5.01768e-06	up	XP_022818821.1 1-phosphatidylinositol 4,5-bisphosphate phosphodiesterase epsilon-1-like [Spodoptera litura]
LOC118278537	1.05207	0.0466403	up	XP_022818820.1 cleavage stimulation factor subunit 1 [Spodoptera litura]
LOC118278538	2.04641	4.41756e-05	up	XP_022818808.1 uncharacterized protein LOC111351243, partial [Spodoptera litura]
LOC118278539	1.68344	2.26549e-06	up	XP_022819054.1 protein phosphatase 1 regulatory subunit 3C [Spodoptera litura]
LOC118278543	1.60213	3.72184e-19	up	XP_022819011.1 modular serine protease-like [Spodoptera litura]
LOC118278555	1.21506	4.05222e-06	up	XP_022818810.1 serine/threonine-protein kinase 10 [Spodoptera litura]
LOC118278571	-6.29625	0.00828479	down	PCG79393.1 hypothetical protein B5V51_881 [Heliothis virescens]
LOC118278587	-2.01568	4.45297e-10	down	XP_021198795.1 DNA-directed RNA polymerases I, II, and III subunit RPABC3 [Helicoverpa armigera]
LOC118278591	-1.17423	0.000323261	down	XP_022818991.1 aldose reductase-like [Spodoptera litura]
LOC118278597	4.7412	4.16166e-05	up	_
LOC118278599	2.80796	2.89848e-06	up	XP_022818782.1 major facilitator superfamily domain-containing protein 6 [Spodoptera litura]
LOC118278608	1.55565	4.25411e-05	up	PCG80207.1 hypothetical protein B5V51_10305 [Heliothis virescens]
LOC118278610	2.73211	3.06194e-15	up	XP_022819081.1 programmed cell death protein 4 [Spodoptera litura]
LOC118278614	1.47501	3.72081e-06	up	XP_022819011.1 modular serine protease-like [Spodoptera litura]
LOC118278615	1.84001	7.69842e-14	up	XP_022832523.1 uncharacterized protein LOC111360675 [Spodoptera litura]
LOC118278633	1.61166	0.0138568	up	XP_022819056.1 uncharacterized protein LOC111351374 [Spodoptera litura]
LOC118278641	2.01168	2.10435e-06	up	XP_022818994.1 protein tramtrack, beta isoform-like isoform X2 [Spodoptera litura]
LOC118278649	-1.15021	0.0186806	down	XP_022819136.1 UDP-glucuronosyltransferase 1-8-like [Spodoptera litura]
LOC118278655	1.43564	0.031594	up	XP_022819059.1 pyrimidodiazepine synthase-like [Spodoptera litura]
LOC118278660	2.0912	4.74368e-07	up	XP_026744108.1 protein slit [Trichoplusia ni]
LOC118278674	1.29329	0.0320127	up	XP_022819184.1 transmembrane emp24 domain-containing protein 5-like [Spodoptera litura]
LOC118278677	1.30755	0.00164704	up	XP_022818810.1 serine/threonine-protein kinase 10 [Spodoptera litura]
LOC118278684	2.89266	0.0437069	up	XP_022819253.1 phospholipid phosphatase 5 isoform X1 [Spodoptera litura]
LOC118278688	-1.22464	0.044162	down	XP_026758500.1 uncharacterized protein LOC113517920 [Galleria mellonella]
LOC118278692	3.70853	4.82821e-05	up	XP_022819023.1 uncharacterized protein LOC111351347 [Spodoptera litura]
LOC118278693	1.02536	3.47506e-05	up	XP_022818947.1 U4/U6.U5 small nuclear ribonucleoprotein 27 kDa protein [Spodoptera litura]
LOC118278698	1.18198	0.00956502	up	XP_022821306.1 protein white-like isoform X2 [Spodoptera litura]
LOC118278702	1.36853	0.00280976	up	XP_022819232.1 sorting nexin-7-like [Spodoptera litura]
LOC118278706	1.38365	5.94761e-08	up	PCG74361.1 hypothetical protein B5V51_13438 [Heliothis virescens]
LOC118278717	-1.76186	1.87479e-05	down	XP_022819178.1 endocuticle structural glycoprotein ABD-4-like [Spodoptera litura]
LOC118278722	2.07922	0.00997756	up	XP_022818862.1 uncharacterized protein LOC111351271 isoform X1 [Spodoptera litura]
LOC118278727	1.03002	0.00163289	up	XP_026743907.1 metal transporter CNNM4-like [Trichoplusia ni]
LOC118278738	1.17482	0.00235538	up	XP_022818887.1 F-box/WD repeat-containing protein 11 [Spodoptera litura]
LOC118278770	2.02525	0.00424448	up	XP_022818846.1 uncharacterized protein LOC111351264 isoform X1 [Spodoptera litura]
LOC118278777	1.82319	0.00433119	up	XP_022818821.1 1-phosphatidylinositol 4,5-bisphosphate phosphodiesterase epsilon-1-like [Spodoptera litura]
LOC118278792	1.00375	0.0401248	up	XP_022819229.1 zinc finger protein 1 homolog [Spodoptera litura]
LOC118278796	1.65039	0.00148962	up	XP_022819201.1 segment polarity protein dishevelled homolog DVL-3 isoform X2 [Spodoptera litura]
LOC118278809	2.05265	0.0181335	up	XP_022819097.1 serine protease snake-like [Spodoptera litura]
LOC118278810	-1.69794	0.0124875	down	XP_022819078.1 serine protease snake-like [Spodoptera litura]
LOC118278842	1.11625	0.011488	up	XP_022818856.1 RING-H2 finger protein ATL74-like isoform X1 [Spodoptera litura]
LOC118278846	1.17426	0.00434655	up	XP_026743907.1 metal transporter CNNM4-like [Trichoplusia ni]
LOC118278861	1.09577	0.00134283	up	XP_022835177.1 UDP-glucose 6-dehydrogenase [Spodoptera litura]
LOC118278885	1.24521	0.00789448	up	XP_022819170.1 cyclin-dependent kinase 9-like [Spodoptera litura]
LOC118278886	-1.002	3.17989e-07	down	XP_022822414.1 acanthoscurrin-2-like isoform X1 [Spodoptera litura]
LOC118278916	1.2186	0.00143088	up	XP_022818923.1 GDNF-inducible zinc finger protein 1-like isoform X13 [Spodoptera litura]
LOC118278925	1.43327	0.00655931	up	XP_022819257.1 zinc finger protein 37-like isoform X1 [Spodoptera litura]
LOC118278937	1.43921	0.000215303	up	XP_022818963.1 zinc finger protein 1 homolog [Spodoptera litura]
LOC118278949	1.46944	0.0392413	up	XP_022818800.1 zinc finger protein OZF-like, partial [Spodoptera litura]
LOC118278955	1.66349	0.00305711	up	XP_022819006.1 zinc finger protein 287-like isoform X1 [Spodoptera litura]
LOC118278956	1.47218	7.34724e-05	up	XP_022819035.1 venom protease-like [Spodoptera litura]
LOC118278979	-1.13662	0.00459067	down	XP_022819065.1 uncharacterized protein LOC111351382 [Spodoptera litura]
LOC118278985	1.04367	0.000120699	up	XP_022818799.1 exportin-7-B [Spodoptera litura]
LOC118278997	1.5626	8.38206e-05	up	XP_022835177.1 UDP-glucose 6-dehydrogenase [Spodoptera litura]
LOC118279005	-1.43316	0.0312588	down	XP_022818991.1 aldose reductase-like [Spodoptera litura]
LOC118279010	1.74698	0.0321431	up	XP_022818886.1 syndetin [Spodoptera litura]
LOC118279015	2.0324	1.95002e-15	up	XP_022819081.1 programmed cell death protein 4 [Spodoptera litura]
LOC118279024	-2.39864	0.0223347	down	XP_022819164.1 glycine-rich protein 2-like [Spodoptera litura]
LOC118279030	-1.29492	0.00612379	down	XP_022819122.1 cytochrome c oxidase assembly factor 4 homolog, mitochondrial [Spodoptera litura]
LOC118279032	1.55435	0.00211357	up	XP_022819206.1 synaptic vesicular amine transporter [Spodoptera litura]
LOC118279037	-1.07013	0.0347071	down	XP_022818876.1 uncharacterized protein LOC111351274 [Spodoptera litura]
LOC118279046	1.43152	4.6668e-06	up	XP_022821384.1 facilitated trehalose transporter Tret1-2 homolog [Spodoptera litura]
LOC118279052	2.96215	0.00157863	up	KPJ02283.1 Kv channel-interacting protein 1 [Papilio xuthus]
LOC118279054	1.049	8.75728e-05	up	XP_022814111.1 serine/threonine-protein kinase S6KL [Spodoptera litura]
LOC118279107	-1.50324	1.93672e-05	down	AKT26500.1 odorant binding protein 23 [Spodoptera exigua]
LOC118279117	-1.15259	0.000535771	down	AKT26500.1 odorant binding protein 23 [Spodoptera exigua]
LOC118279124	2.19999	0.0011194	up	PZC83239.1 hypothetical protein B5X24_HaOG208330 [Helicoverpa armigera]
LOC118279135	-5.74745	0.0312336	down	XP_022837657.1 protein IMPACT-like [Spodoptera litura]
LOC118279138	2.35779	5.56218e-46	up	XP_022837224.1 uncharacterized protein LOC111364550 [Spodoptera litura]
LOC118279147	1.58125	0.000139609	up	XP_022837527.1 alpha-N-acetylgalactosaminidase-like [Spodoptera litura]
LOC118279153	-2.12504	2.88467e-10	down	XP_022837626.1 UDP-glucuronosyltransferase 2B19-like [Spodoptera litura]
LOC118279155	-2.09076	0.000785919	down	AHY99680.1 UDP-glycosyltransferase 33B13 [Spodoptera littoralis]
LOC118279160	1.40166	2.18384e-10	up	XP_022837595.1 calponin homology domain-containing protein DDB_G0272472 isoform X3 [Spodoptera litura]
LOC118279162	1.46968	4.19555e-24	up	XP_022837409.1 serine protease inhibitor 77Ba-like [Spodoptera litura]
LOC118279165	1.00714	2.42888e-05	up	XP_022837315.1 uncharacterized protein LOC111364622 [Spodoptera litura]
LOC118279180	-1.04176	0.00599178	down	XP_022837445.1 uncharacterized protein LOC111364695 [Spodoptera litura]
LOC118279189	-1.84739	4.27099e-10	down	XP_022837573.1 UDP-glucuronosyltransferase 2B19-like [Spodoptera litura]
LOC118279190	-1.48106	9.94718e-06	down	XP_022837581.1 UDP-glucuronosyltransferase 2B9-like [Spodoptera litura]
LOC118279203	-1.37178	5.83753e-16	down	XP_021199072.1 S-methyl-5'-thioadenosine phosphorylase [Helicoverpa armigera]
LOC118279206	-1.28776	0.00181768	down	XP_022821385.1 RING-box protein 2 [Spodoptera litura]
LOC118279227	1.02816	0.0149489	up	XP_022822133.1 lachesin-like isoform X1 [Spodoptera litura]
LOC118279229	1.47278	9.14853e-05	up	XP_022837546.1 proclotting enzyme-like [Spodoptera litura]
LOC118279240	3.97797	0.00239015	up	XP_022837663.1 attacin-like [Spodoptera litura]
LOC118279241	-1.01082	9.56427e-06	down	XP_022837658.1 probable 39S ribosomal protein L24, mitochondrial [Spodoptera litura]
LOC118279249	1.3275	6.88614e-07	up	XP_022837465.1 rho guanine nucleotide exchange factor 2 isoform X1 [Spodoptera litura]
LOC118279265	1.13307	0.0343038	up	XP_022837427.1 uncharacterized protein LOC111364682 [Spodoptera litura]
LOC118279279	1.96081	0.0477921	up	XP_022837330.1 titin [Spodoptera litura]
LOC118279280	1.92367	1.30907e-06	up	XP_022837369.1 meiosis-specific coiled-coil domain-containing protein MEIOC-like isoform X2 [Spodoptera litura]
LOC118279290	1.09596	0.0211286	up	XP_022837672.1 zwei Ig domain protein zig-8-like [Spodoptera litura]
LOC118279308	-1.26064	1.53812e-17	down	XP_022837655.1 serine protease inhibitor 2.1-like [Spodoptera litura]
LOC118279310	1.58468	9.0234e-06	up	XP_022837400.1 structural maintenance of chromosomes protein 5 [Spodoptera litura]
LOC118279315	1.02757	0.00393103	up	XP_022837375.1 RNA-binding protein 25-like isoform X1 [Spodoptera litura]
LOC118279337	1.30551	4.13391e-10	up	XP_022837269.1 growth arrest and DNA damage-inducible protein GADD45 alpha [Spodoptera litura]
LOC118279338	-1.04823	0.0153179	down	XP_022837391.1 zinc finger protein 652-like isoform X2 [Spodoptera litura]
LOC118279343	-1.27536	0.0199694	down	XP_022837621.1 uridine phosphorylase 1-like isoform X1 [Spodoptera litura]
LOC118279349	1.59903	0.0116047	up	XP_022837257.1 serine protease easter-like [Spodoptera litura]
LOC118279350	1.80419	8.0084e-10	up	XP_022837590.1 uncharacterized protein LOC111364785 [Spodoptera litura]
LOC118279357	1.00774	0.000215303	up	XP_022837212.1 UDP-glucuronosyltransferase 2B15-like [Spodoptera litura]
LOC118279381	1.36696	0.0189653	up	XP_022837261.1 lysozyme-like [Spodoptera litura]
LOC118279393	1.05682	0.000864904	up	XP_022837455.1 ADAMTS-like protein 1 isoform X1 [Spodoptera litura]
LOC118279399	1.36735	0.0137703	up	XP_022837665.1 uncharacterized protein LOC111364844 [Spodoptera litura]
LOC118279401	-1.52239	0.00587371	down	XP_022837415.1 adenine phosphoribosyltransferase-like [Spodoptera litura]
LOC118279413	-1.06717	1.94343e-10	down	XP_022837211.1 uncharacterized protein LOC111364537 [Spodoptera litura]
LOC118279414	1.55939	5.47458e-13	up	XP_022821494.1 transcription factor Ken [Spodoptera litura]
LOC118279419	1.04127	5.61429e-11	up	PZC73373.1 hypothetical protein B5X24_HaOG209640 [Helicoverpa armigera]
LOC118279423	-1.01755	0.000473131	down	_
LOC118279425	-1.32985	2.40493e-05	down	_
LOC118279426	-1.58854	2.3059e-07	down	_
LOC118279428	-1.04818	6.77408e-18	down	XP_022672560.1 uncharacterized protein LOC111255160, partial [Varroa destructor]
LOC118279429	-1.14272	8.41608e-18	down	CDW61368.1 hypothetical protein TTRE_0000982701, partial [Trichuris trichiura]
LOC118279430	-1.06065	1.52237e-18	down	XP_022672560.1 uncharacterized protein LOC111255160, partial [Varroa destructor]
LOC118279431	-1.2048	2.22274e-14	down	KPI99645.1 hypothetical protein RR46_02559 [Papilio xuthus]
LOC118279433	-1.25891	3.08769e-16	down	KPI99645.1 hypothetical protein RR46_02559 [Papilio xuthus]
LOC118279434	-1.30024	1.31928e-15	down	KPI99645.1 hypothetical protein RR46_02559 [Papilio xuthus]
LOC118279489	1.19228	0.0045581	up	XP_022835493.1 uncharacterized protein LOC111362948 [Spodoptera litura]
LOC118279491	3.51799	4.46043e-06	up	XP_022816803.1 uncharacterized protein LOC111349786 [Spodoptera litura]
LOC118279521	1.98618	0.00363077	up	XP_022816845.1 uncharacterized protein LOC111349826 [Spodoptera litura]
LOC118279527	1.6448	2.99727e-10	up	XP_022816840.1 uncharacterized protein LOC111349822 [Spodoptera litura]
LOC118279530	1.82923	4.90176e-11	up	PCG76080.1 hypothetical protein B5V51_10325 [Heliothis virescens]
LOC118279537	1.223	0.000375896	up	XP_022817048.1 histidine decarboxylase isoform X1 [Spodoptera litura]
LOC118279569	1.35736	3.41054e-15	up	XP_022817026.1 UBX domain-containing protein 4 [Spodoptera litura]
LOC118279613	1.30106	3.13264e-05	up	XP_022816861.1 uncharacterized protein LOC111349842 [Spodoptera litura]
LOC118279615	1.32627	0.00478604	up	XP_022817036.1 uncharacterized protein LOC111349925 isoform X1 [Spodoptera litura]
LOC118279621	1.29455	0.0286254	up	XP_022816861.1 uncharacterized protein LOC111349842 [Spodoptera litura]
LOC118279629	1.08157	5.01781e-08	up	XP_022816864.1 unconventional myosin-Va isoform X1 [Spodoptera litura]
LOC118279632	1.02082	9.00061e-16	up	PCG78105.1 hypothetical protein B5V51_5229 [Heliothis virescens]
LOC118279633	1.08012	0.000289343	up	XP_022817305.1 transcription factor CP2 isoform X5 [Spodoptera litura]
LOC118279636	3.62343	0.012644	up	XP_022817199.1 uncharacterized protein LOC111350024 isoform X1 [Spodoptera litura]
LOC118279638	1.60667	4.24155e-05	up	XP_021180813.1 WD repeat-containing protein 7 [Helicoverpa armigera]
LOC118279639	3.88999	0.00217851	up	XP_021180813.1 WD repeat-containing protein 7 [Helicoverpa armigera]
LOC118279656	1.28764	0.00265843	up	XP_022817332.1 pupal cuticle protein PCP52-like [Spodoptera litura]
LOC118279657	1.00143	0.00702308	up	XP_022817332.1 pupal cuticle protein PCP52-like [Spodoptera litura]
LOC118279671	1.25034	2.60482e-12	up	XP_022817308.1 uncharacterized protein LOC111350099 isoform X2 [Spodoptera litura]
LOC118279672	1.27044	1.87544e-07	up	XP_021180813.1 WD repeat-containing protein 7 [Helicoverpa armigera]
LOC118279721	1.35834	0.0129073	up	XP_022817205.1 uncharacterized protein LOC111350026 [Spodoptera litura]
LOC118279723	1.15368	7.69096e-07	up	XP_022816882.1 bromodomain adjacent to zinc finger domain protein 2B isoform X14 [Spodoptera litura]
LOC118279724	1.9479	0.000818397	up	XP_021190240.1 DAZ-associated protein 2-like [Helicoverpa armigera]
LOC118279725	1.35116	0.0183148	up	AEX00082.1 UDP-N-acetylglucosamine:alpha-3-D-mannoside beta-1,2-N-acetylglucosaminyltransferase I [Spodoptera frugiperda]
LOC118279729	1.03359	0.0135267	up	XP_022817222.1 uncharacterized protein LOC111350043 isoform X1 [Spodoptera litura]
LOC118279734	1.28584	0.00750697	up	XP_022817160.1 uncharacterized protein LOC111350000 [Spodoptera litura]
LOC118279747	-1.06838	0.000933732	down	XP_022817116.1 translin [Spodoptera litura]
LOC118279778	1.42652	0.000855673	up	XP_022817205.1 uncharacterized protein LOC111350026 [Spodoptera litura]
LOC118279781	1.71031	9.19664e-41	up	XP_022816957.1 R3H domain-containing protein 1-like [Spodoptera litura]
LOC118279794	1.34026	5.24282e-23	up	PCG76082.1 hypothetical protein B5V51_10325 [Heliothis virescens]
LOC118279796	2.41358	2.20831e-34	up	XP_022817093.1 PTB domain-containing adapter protein ced-6 isoform X2 [Spodoptera litura]
LOC118279830	-1.28744	0.000701085	down	XP_022817325.1 protein bcn92 [Spodoptera litura]
LOC118279832	4.29903	1.71345e-06	up	XP_022816803.1 uncharacterized protein LOC111349786 [Spodoptera litura]
LOC118279838	1.8141	0.0393375	up	AEX00082.1 UDP-N-acetylglucosamine:alpha-3-D-mannoside beta-1,2-N-acetylglucosaminyltransferase I [Spodoptera frugiperda]
LOC118279845	1.00604	0.00266661	up	XP_022816977.1 probable nuclear hormone receptor HR3 isoform X6 [Spodoptera litura]
LOC118279859	1.53712	0.00131069	up	XP_022817108.1 uncharacterized protein LOC111349972 isoform X1 [Spodoptera litura]
LOC118279875	-1.70281	0.0437777	down	XP_022817192.1 origin recognition complex subunit 4 [Spodoptera litura]
LOC118279880	-1.05782	0.00572592	down	XP_022835174.1 uncharacterized protein LOC111362687 isoform X1 [Spodoptera litura]
LOC118279882	-4.5186	0.00044503	down	XP_022817262.1 putative ammonium transporter 2 [Spodoptera litura]
LOC118279884	-2.0329	0.000150434	down	XP_022817131.1 androgen-dependent TFPI-regulating protein-like [Spodoptera litura]
LOC118279894	-2.09391	0.0168405	down	XP_022817335.1 androgen-dependent TFPI-regulating protein-like [Spodoptera litura]
LOC118279899	1.57405	0.0259299	up	XP_022817128.1 polyhomeotic-like protein 3 isoform X1 [Spodoptera litura]
LOC118279925	2.65041	9.80359e-05	up	XP_022834597.1 uncharacterized protein LOC111362248 isoform X1 [Spodoptera litura]
LOC118279933	1.15128	0.000316399	up	XP_022834595.1 CTD small phosphatase-like protein 2-A [Spodoptera litura]
LOC118279936	1.41666	0.000569473	up	XP_026742370.1 uncharacterized protein LOC113504314 [Trichoplusia ni]
LOC118279952	1.88817	1.88902e-06	up	XP_022817073.1 F-box/LRR-repeat protein 20 [Spodoptera litura]
LOC118279961	2.32334	2.38285e-28	up	XP_026742148.1 chaoptin [Trichoplusia ni]
LOC118280010	1.29592	1.77494e-25	up	XP_022816794.1 talin-1 isoform X2 [Spodoptera litura]
LOC118280020	-1.17808	5.36127e-16	down	XP_022817277.1 nucleolin-like [Spodoptera litura]
LOC118280027	-1.46437	2.59476e-16	down	XP_022817070.1 protein FAM136A [Spodoptera litura]
LOC118280029	1.83559	0.022	up	XP_021186833.1 diacylglycerol kinase 1 [Helicoverpa armigera]
LOC118280033	1.68564	4.60412e-09	up	XP_022816962.1 NAD kinase 2, mitochondrial [Spodoptera litura]
LOC118280048	-1.23856	0.00185129	down	XP_022817103.1 aldo-keto reductase AKR2E4-like isoform X2 [Spodoptera litura]
LOC118280080	1.21033	0.00993306	up	XP_022817233.1 uncharacterized protein LOC111350046 [Spodoptera litura]
LOC118280082	1.21729	8.78558e-06	up	XP_022816854.1 CLIP-associating protein [Spodoptera litura]
LOC118280086	-3.51003	2.25919e-06	down	PZC84776.1 hypothetical protein B5X24_HaOG203766 [Helicoverpa armigera]
LOC118280096	1.61589	6.73517e-09	up	XP_022816930.1 cysteine dioxygenase type 1 [Spodoptera litura]
LOC118280114	2.26887	2.11224e-12	up	XP_022816961.1 pyruvate dehydrogenase (acetyl-transferring) kinase, mitochondrial [Spodoptera litura]
LOC118280127	1.17731	4.80622e-11	up	XP_022817133.1 fibrohexamerin-like [Spodoptera litura]
LOC118280171	-1.71867	0.00481956	down	_
LOC118280181	-1.27213	1.85253e-05	down	PZC70407.1 hypothetical protein B5X24_HaOG216463 [Helicoverpa armigera]
LOC118280188	1.13458	8.30612e-10	up	XP_022824179.1 uncharacterized protein LOC111354809 isoform X1 [Spodoptera litura]
LOC118280194	2.35553	1.99142e-06	up	XP_022824037.1 protein son of sevenless [Spodoptera litura]
LOC118280195	1.49669	0.000184864	up	XP_022824024.1 uncharacterized protein LOC111354722 [Spodoptera litura]
LOC118280206	1.76748	6.53926e-11	up	XP_022824219.1 dentin sialophosphoprotein-like [Spodoptera litura]
LOC118280207	2.38975	4.06048e-30	up	XP_022823995.1 GTPase-activating protein CdGAPr [Spodoptera litura]
LOC118280210	2.3126	0.000189974	up	XP_022824147.1 SID1 transmembrane family member 1-like isoform X1 [Spodoptera litura]
LOC118280217	1.10511	3.98287e-09	up	XP_022824107.1 MAP kinase-activated protein kinase 2 isoform X1 [Spodoptera litura]
LOC118280223	2.56946	1.67234e-07	up	XP_026739553.1 neurofibromin isoform X4 [Trichoplusia ni]
LOC118280225	1.11972	1.96545e-08	up	XP_026739552.1 neurofibromin isoform X3 [Trichoplusia ni]
LOC118280232	-1.44789	0.0183861	down	XP_022824236.1 acidic fibroblast growth factor intracellular-binding protein [Spodoptera litura]
LOC118280234	1.88454	8.08224e-30	up	XP_022824102.1 ubiquitin carboxyl-terminal hydrolase 37-like [Spodoptera litura]
LOC118280235	1.24746	1.70501e-05	up	XP_026739589.1 protein diaphanous isoform X5 [Trichoplusia ni]
LOC118280242	3.5722	3.68819e-09	up	AHC98014.1 sid 1 [Spodoptera litura]
LOC118280249	2.48496	5.40346e-30	up	XP_022824259.1 scavenger receptor class B member 1 [Spodoptera litura]
LOC118280256	2.30153	1.62922e-26	up	XP_022824112.1 choline/ethanolamine kinase isoform X2 [Spodoptera litura]
LOC118280260	-1.11265	5.78553e-14	down	PCG77993.1 hypothetical protein B5V51_5650 [Heliothis virescens]
LOC118280261	-2.24782	0.00656531	down	XP_022824221.1 putative fatty acyl-CoA reductase CG5065 [Spodoptera litura]
LOC118280268	2.30261	6.28663e-29	up	PZC76402.1 hypothetical protein B5X24_HaOG204701 [Helicoverpa armigera]
LOC118280271	1.81173	1.14204e-23	up	XP_022824038.1 uncharacterized protein LOC111354734 [Spodoptera litura]
LOC118280273	1.35456	3.31309e-06	up	XP_022824074.1 uncharacterized protein LOC111354753 isoform X1 [Spodoptera litura]
LOC118280279	-1.99629	0.000734729	down	XP_022832597.1 uncharacterized protein K02A2.6-like [Spodoptera litura]
LOC118280283	2.65412	2.72226e-13	up	XP_022823989.1 multidrug resistance protein homolog 49-like [Spodoptera litura]
LOC118280286	1.16833	3.54067e-11	up	XP_022824197.1 scavenger receptor class B member 1-like [Spodoptera litura]
LOC118280289	2.88384	0.000159862	up	XP_022824261.1 uncharacterized protein LOC111354875 [Spodoptera litura]
LOC118280297	-3.02601	0.0147311	down	XP_022824221.1 putative fatty acyl-CoA reductase CG5065 [Spodoptera litura]
LOC118280298	1.86671	0.00200504	up	XP_022823966.1 fatty acyl-CoA reductase wat-like [Spodoptera litura]
LOC118280302	1.16078	9.39776e-10	up	XP_026734472.1 glycogen [starch] synthase [Trichoplusia ni]
LOC118280306	2.00071	1.63514e-12	up	XP_022824042.1 glia maturation factor beta [Spodoptera litura]
LOC118280313	1.06395	0.0079194	up	XP_022824285.1 CUE domain-containing protein 2 [Spodoptera litura]
LOC118280315	1.29902	2.9462e-06	up	XP_022824086.1 uncharacterized protein LOC111354757 [Spodoptera litura]
LOC118280316	1.35552	9.64722e-06	up	XP_022823984.1 suppression of tumorigenicity 5 protein-like [Spodoptera litura]
LOC118280323	1.21268	4.06604e-07	up	XP_022824152.1 tigger transposable element-derived protein 4-like [Spodoptera litura]
LOC118280324	-1.2632	2.56379e-10	down	XP_022824151.1 small integral membrane protein 12-A [Spodoptera litura]
LOC118280327	1.13166	8.60934e-07	up	XP_026734595.1 serine/threonine-protein kinase BRSK1 isoform X1 [Trichoplusia ni]
LOC118280331	1.07483	0.0272052	up	PZC70836.1 hypothetical protein B5X24_HaOG214813 [Helicoverpa armigera]
LOC118280335	1.26543	0.0081312	up	XP_022824234.1 gamma-secretase subunit pen-2 [Spodoptera litura]
LOC118280337	1.72621	0.000653542	up	XP_022824244.1 uncharacterized protein LOC111354859 [Spodoptera litura]
LOC118280340	-1.47825	0.000918238	down	XP_022824041.1 uncharacterized protein LOC111354738 [Spodoptera litura]
LOC118280341	3.03991	1.6992e-30	up	XP_022824262.1 ankyrin repeat domain-containing protein 50-like isoform X1 [Spodoptera litura]
LOC118280345	2.24687	0.00684273	up	XP_022824223.1 uncharacterized protein C1orf198 homolog [Spodoptera litura]
LOC118280347	2.25401	1.86931e-27	up	XP_022824156.1 tau-tubulin kinase homolog Asator isoform X1 [Spodoptera litura]
LOC118280350	-1.54937	1.16981e-07	down	XP_022824203.1 transcription factor SUM-1 [Spodoptera litura]
LOC118280359	1.08359	2.27697e-16	up	XP_022824047.1 transcriptional repressor protein YY1-like isoform X1 [Spodoptera litura]
LOC118280365	1.16005	9.00591e-05	up	XP_022823957.1 codanin-1 [Spodoptera litura]
LOC118280366	-1.91182	1.62261e-05	down	_
LOC118280367	1.3108	0.000265294	up	XP_022824164.1 WASH complex subunit 2A [Spodoptera litura]
LOC118280370	-1.05293	0.000316399	down	ARD71186.1 fatty acyl reductase [Spodoptera exigua]
LOC118280386	1.51148	5.55066e-06	up	XP_022824041.1 uncharacterized protein LOC111354738 [Spodoptera litura]
LOC118280408	1.64068	1.68558e-19	up	XP_022824149.1 uncharacterized protein LOC111354791 [Spodoptera litura]
LOC118280410	1.6102	3.72158e-14	up	XP_022824105.1 acetyl-CoA carboxylase [Spodoptera litura]
LOC118280415	1.06371	0.000230053	up	PCG77996.1 hypothetical protein B5V51_5653, partial [Heliothis virescens]
LOC118280435	1.84917	2.29544e-06	up	XP_022835051.1 histidine triad nucleotide-binding protein 1-like [Spodoptera litura]
LOC118280437	1.15179	0.000248485	up	XP_022835057.1 cullin-2 [Spodoptera litura]
LOC118280447	1.3468	4.1425e-15	up	ARD71182.1 desaturase [Spodoptera exigua]
LOC118280458	-1.54496	0.000833125	down	XP_022823967.1 fatty acyl-CoA reductase wat-like [Spodoptera litura]
LOC118280461	1.836	0.000301865	up	XP_022824199.1 uncharacterized protein LOC111354819 [Spodoptera litura]
LOC118280466	-1.53447	8.88847e-07	down	XP_022824191.1 carcinine transporter-like [Spodoptera litura]
LOC118280471	1.26094	1.08621e-07	up	XP_022824105.1 acetyl-CoA carboxylase [Spodoptera litura]
LOC118280479	1.28263	4.37236e-05	up	XP_022824036.1 ankyrin repeat domain-containing protein 50 isoform X3 [Spodoptera litura]
LOC118280481	2.33996	0.000776194	up	XP_022824035.1 ankyrin repeat domain-containing protein 50 isoform X2 [Spodoptera litura]
LOC118280486	1.36033	0.00202115	up	XP_022823984.1 suppression of tumorigenicity 5 protein-like [Spodoptera litura]
LOC118280487	-1.58238	0.00656759	down	XP_022824225.1 uncharacterized protein LOC111354843 [Spodoptera litura]
LOC118280488	1.51865	3.50155e-08	up	XP_022824019.1 43 kDa receptor-associated protein of the synapse homolog [Spodoptera litura]
LOC118280493	1.98203	1.36149e-06	up	XP_022824223.1 uncharacterized protein C1orf198 homolog [Spodoptera litura]
LOC118280494	1.45077	3.72775e-06	up	XP_022824256.1 wee1-like protein kinase [Spodoptera litura]
LOC118280495	1.29461	4.57257e-10	up	XP_022824144.1 TBC1 domain family member 1 isoform X1 [Spodoptera litura]
LOC118280499	1.55095	0.00911523	up	XP_022823980.1 uncharacterized protein LOC111354678 isoform X1 [Spodoptera litura]
LOC118280500	1.55756	1.92779e-06	up	XP_022824264.1 zinc finger protein 761-like [Spodoptera litura]
LOC118280519	2.26177	9.99779e-05	up	XP_022824182.1 transmembrane protein 145-like [Spodoptera litura]
LOC118280520	-4.09755	0.0381219	down	XP_022824162.1 uncharacterized protein LOC111354799 [Spodoptera litura]
LOC118280548	1.39921	5.77893e-14	up	XP_022824088.1 uncharacterized protein LOC111354759 [Spodoptera litura]
LOC118280549	-1.06064	2.31817e-05	down	XP_022824114.1 putative fatty acyl-CoA reductase CG5065 [Spodoptera litura]
LOC118280550	1.79648	1.0513e-12	up	XP_022824115.1 putative fatty acyl-CoA reductase CG5065 [Spodoptera litura]
LOC118280571	1.4909	0.000167102	up	XP_022836494.1 solute carrier family 12 member 9 isoform X1 [Spodoptera litura]
LOC118280576	1.24826	2.68284e-06	up	XP_022835319.1 IQ motif and SEC7 domain-containing protein 1 isoform X1 [Spodoptera litura]
LOC118280580	2.05991	2.28404e-06	up	XP_022835309.1 uncharacterized protein LOC111362785 [Spodoptera litura]
LOC118280582	1.42833	9.05195e-50	up	XP_022836256.1 twitchin isoform X10 [Spodoptera litura]
LOC118280585	1.25982	0.000624873	up	XP_022836164.1 dual serine/threonine and tyrosine protein kinase-like [Spodoptera litura]
LOC118280594	-1.13097	9.71191e-21	down	XP_021196807.1 probable small nuclear ribonucleoprotein G [Helicoverpa armigera]
LOC118280609	1.68502	6.80855e-07	up	XP_022836840.1 uncharacterized protein LOC111364214, partial [Spodoptera litura]
LOC118280614	-1.5316	3.93416e-06	down	XP_022837154.1 carbonyl reductase [NADPH] 3-like isoform X1 [Spodoptera litura]
LOC118280615	1.97805	1.30346e-21	up	XP_022834865.1 dual specificity protein phosphatase CDC14A-like [Spodoptera litura]
LOC118280628	1.22506	1.7976e-05	up	XP_022835664.1 rho GTPase-activating protein 190 [Spodoptera litura]
LOC118280634	1.13867	2.02609e-05	up	XP_022834938.1 proline-, glutamic acid- and leucine-rich protein 1 [Spodoptera litura]
LOC118280644	1.27592	6.11245e-09	up	XP_022835952.1 uncharacterized protein LOC111363366 isoform X1 [Spodoptera litura]
LOC118280651	1.7299	4.44045e-05	up	XP_022837178.1 microtubule-associated serine/threonine-protein kinase 3 [Spodoptera litura]
LOC118280658	2.90937	9.67465e-11	up	_
LOC118280661	2.20285	4.52842e-29	up	XP_022836830.1 tyrosine-protein phosphatase 69D [Spodoptera litura]
LOC118280665	1.43606	0.000272816	up	XP_022836494.1 solute carrier family 12 member 9 isoform X1 [Spodoptera litura]
LOC118280669	1.43792	5.58347e-21	up	XP_022835789.1 sodium- and chloride-dependent GABA transporter 1 [Spodoptera litura]
LOC118280670	3.88009	4.07798e-06	up	XP_022837023.1 acetylcholine receptor subunit gamma-like [Spodoptera litura]
LOC118280674	2.70041	0.000527919	up	XP_022836784.1 uncharacterized protein LOC111364156 [Spodoptera litura]
LOC118280675	2.63383	3.53871e-11	up	XP_021185232.1 mucin-17 isoform X1 [Helicoverpa armigera]
LOC118280679	1.11321	4.06908e-11	up	XP_022816183.1 tissue inhibitor of metalloproteinase isoform X1 [Spodoptera litura]
LOC118280682	1.88121	2.71351e-06	up	PZC72487.1 hypothetical protein B5X24_HaOG211111 [Helicoverpa armigera]
LOC118280683	2.01705	6.6338e-05	up	_
LOC118280702	-1.24117	0.0408922	down	XP_022249554.1 DNA-directed RNA polymerases I, II, and III subunit RPABC5 [Limulus polyphemus]
LOC118280703	1.32398	2.37472e-07	up	XP_022835690.1 probable cation-transporting ATPase 13A3 isoform X1 [Spodoptera litura]
LOC118280706	-1.18511	1.62236e-17	down	XP_022834656.1 heat shock protein 83 [Spodoptera litura]
LOC118280710	-1.14617	6.61514e-09	down	XP_022837071.1 facilitated trehalose transporter Tret1-like [Spodoptera litura]
LOC118280717	1.12025	3.38864e-23	up	XP_022837121.1 uncharacterized protein LOC111364468 isoform X2 [Spodoptera litura]
LOC118280718	1.14279	3.78132e-06	up	XP_022837063.1 potassium channel subfamily K member 9-like [Spodoptera litura]
LOC118280719	3.23163	0.0259284	up	XP_022837031.1 zinc finger protein ZFP69-like [Spodoptera litura]
LOC118280722	1.05639	0.00916441	up	XP_022836885.1 lysine-specific demethylase 7A-like, partial [Spodoptera litura]
LOC118280725	1.06133	7.486e-08	up	XP_022835807.1 fibrillin-1-like [Spodoptera litura]
LOC118280733	1.06554	0.0212072	up	XP_022837082.1 protein lethal(2)essential for life-like [Spodoptera litura]
LOC118280734	1.08002	0.000315553	up	XP_022834008.1 transmembrane and coiled-coil domains protein 2 [Spodoptera litura]
LOC118280738	-1.03224	1.2159e-07	down	XP_022837152.1 delta(24)-sterol reductase-like [Spodoptera litura]
LOC118280745	1.25934	0.0153368	up	XP_022836439.1 membrane-associated guanylate kinase, WW and PDZ domain-containing protein 1 isoform X2 [Spodoptera litura]
LOC118280746	2.99272	0.0237601	up	XP_022837101.1 protein lethal(2)essential for life-like [Spodoptera litura]
LOC118280749	1.8712	8.18506e-08	up	ABB92836.1 scavenger receptor SR-C-like protein [Spodoptera frugiperda]
LOC118280769	-1.47065	0.00177193	down	XP_026730673.1 uncharacterized protein LOC113495876 [Trichoplusia ni]
LOC118280779	1.05929	1.08492e-09	up	XP_023954845.1 ankyrin-3 [Bicyclus anynana]
LOC118280790	1.04242	0.0287218	up	XP_022836164.1 dual serine/threonine and tyrosine protein kinase-like [Spodoptera litura]
LOC118280806	1.81823	0.00419425	up	XP_022837099.1 NACHT and WD repeat domain-containing protein 2 [Spodoptera litura]
LOC118280811	1.53147	1.34932e-13	up	XP_022837093.1 inositol 1,4,5-trisphosphate receptor isoform X7 [Spodoptera litura]
LOC118280826	1.46054	6.52394e-07	up	XP_022833111.1 tubulin beta chain-like [Spodoptera litura]
LOC118280836	1.90845	0.000732448	up	XP_022834830.1 flocculation protein FLO11-like [Spodoptera litura]
LOC118280840	-1.16336	0.0463708	down	XP_021197577.1 uncharacterized protein LOC110381564 [Helicoverpa armigera]
LOC118280857	1.91669	2.12714e-07	up	XP_022830303.1 BTB/POZ domain-containing protein 7, partial [Spodoptera litura]
LOC118280862	-1.42458	3.44174e-07	down	XP_022816391.1 DNA polymerase epsilon subunit 4 [Spodoptera litura]
LOC118280865	-1.5607	0.0177551	down	XP_022831820.1 cytoplasmic FMR1-interacting protein isoform X1 [Spodoptera litura]
LOC118280878	2.13305	0.00251553	up	XP_022835218.1 uncharacterized protein LOC111362723 [Spodoptera litura]
LOC118280879	2.89012	0.00348201	up	XP_022835215.1 zinc finger protein 93-like isoform X1 [Spodoptera litura]
LOC118280881	2.38911	0.000302941	up	XP_022830584.1 zinc finger protein 37-like [Spodoptera litura]
LOC118280888	2.13392	0.000864904	up	XP_022832341.1 endoribonuclease Dcr-1 [Spodoptera litura]
LOC118280892	1.8544	5.0464e-06	up	XP_022831156.1 uncharacterized protein LOC111359756 [Spodoptera litura]
LOC118280904	2.2034	1.13448e-08	up	XP_022830824.1 uncharacterized protein LOC111359477 [Spodoptera litura]
LOC118280906	2.01804	0.00318456	up	XP_022834829.1 serine/threonine-protein kinase ULK3-like [Spodoptera litura]
LOC118280911	1.23655	0.000511659	up	XP_022831725.1 leishmanolysin-like peptidase isoform X4 [Spodoptera litura]
LOC118280915	2.08369	2.83151e-07	up	XP_022832259.1 monocarboxylate transporter 12-like [Spodoptera litura]
LOC118280922	1.38286	0.0417684	up	XP_022833602.1 uncharacterized protein LOC111361441 isoform X2 [Spodoptera litura]
LOC118280924	1.38437	3.43316e-09	up	XP_026747562.1 uncharacterized protein LOC113508679 [Trichoplusia ni]
LOC118280926	1.13226	0.00667499	up	XP_021197309.1 zinc finger protein 58-like [Helicoverpa armigera]
LOC118280931	1.80918	1.798e-11	up	AAL37476.1 signal transducer and activator of transcription [Spodoptera frugiperda]
LOC118280936	1.21512	4.56398e-05	up	PZC79264.1 hypothetical protein B5X24_HaOG216530 [Helicoverpa armigera]
LOC118280938	1.71127	0.0138629	up	XP_022834986.1 zinc finger protein 480-like [Spodoptera litura]
LOC118280940	2.07973	0.00899078	up	XP_022835214.1 zinc finger protein 436-like [Spodoptera litura]
LOC118280942	2.39334	4.40413e-06	up	XP_026483102.1 zinc finger protein 808-like [Vanessa tameamea]
LOC118280944	1.29137	0.00119309	up	XP_022835126.1 nuclear pore complex protein Nup98-Nup96-like, partial [Spodoptera litura]
LOC118280945	1.09882	2.53544e-10	up	XP_022815891.1 uncharacterized protein LOC111349143 isoform X1 [Spodoptera litura]
LOC118280950	1.42627	0.00905707	up	XP_022832388.1 uncharacterized protein LOC111360615 [Spodoptera litura]
LOC118280965	1.39543	4.31599e-05	up	XP_022835325.1 LOW QUALITY PROTEIN: uncharacterized protein LOC111362812, partial [Spodoptera litura]
LOC118280970	1.13797	0.0325389	up	XP_022830639.1 zinc finger and SCAN domain-containing protein 2-like [Spodoptera litura]
LOC118280978	1.26667	0.00111359	up	XP_022831562.1 catenin alpha isoform X3 [Spodoptera litura]
LOC118280982	1.00993	0.0270211	up	XP_022832110.1 uncharacterized protein LOC111360413 [Spodoptera litura]
LOC118280992	-1.14438	1.20101e-05	down	PCG79068.1 hypothetical protein B5V51_2167 [Heliothis virescens]
LOC118280993	1.61955	0.00145636	up	XP_022832986.1 zinc finger protein 836-like [Spodoptera litura]
LOC118280997	1.65996	1.65946e-08	up	XP_022831247.1 L-dopachrome tautomerase yellow-f2-like [Spodoptera litura]
LOC118281003	2.52714	3.22265e-05	up	XP_022832250.1 sorting nexin-16 [Spodoptera litura]
LOC118281010	-1.28283	7.59698e-05	down	XP_022833994.1 U6 snRNA-associated Sm-like protein LSm4 [Spodoptera litura]
LOC118281011	1.23609	1.59567e-08	up	XP_022832537.1 gelsolin-like isoform X2 [Spodoptera litura]
LOC118281021	1.53268	0.000665053	up	XP_022832169.1 uncharacterized protein LOC111360452 [Spodoptera litura]
LOC118281052	2.71724	6.59453e-08	up	XP_022831168.1 regulator of G-protein signaling 7 [Spodoptera litura]
LOC118281057	-1.50019	1.62236e-17	down	XP_022833351.1 ruvB-like 2 [Spodoptera litura]
LOC118281097	1.12602	0.0116486	up	XP_022833996.1 uncharacterized protein LOC111361816 [Spodoptera litura]
LOC118281100	1.07934	0.00452461	up	XP_022833186.1 serine protease Hayan-like [Spodoptera litura]
LOC118281105	2.69394	4.80345e-16	up	XP_022831833.1 protein toll-like [Spodoptera litura]
LOC118281122	2.76146	2.9217e-23	up	XP_022831418.1 BCL2/adenovirus E1B 19 kDa protein-interacting protein 3 isoform X2 [Spodoptera litura]
LOC118281123	1.94694	0.000100646	up	XP_022832951.1 pancreatic lipase-related protein 2-like [Spodoptera litura]
LOC118281147	2.68602	1.15348e-05	up	XP_022831189.1 uncharacterized protein LOC111359774 isoform X2 [Spodoptera litura]
LOC118281148	2.23912	9.59525e-14	up	XP_022830834.1 monocarboxylate transporter 12-like isoform X1 [Spodoptera litura]
LOC118281149	1.80554	0.0282275	up	XP_022832015.1 uncharacterized protein LOC111360341 [Spodoptera litura]
LOC118281152	1.52625	1.95841e-10	up	XP_021194100.1 GTP-binding protein 2-like [Helicoverpa armigera]
LOC118281154	1.51842	0.000206289	up	XP_022831247.1 L-dopachrome tautomerase yellow-f2-like [Spodoptera litura]
LOC118281157	1.0171	0.00280318	up	AEX00083.1 UDP-N-acetylglucosamine:alpha-6-D-mannoside beta-1,2-N-acetylglucosaminyltransferase II [Spodoptera frugiperda]
LOC118281167	1.19569	0.000186148	up	XP_022832292.1 mitochondrial coenzyme A transporter SLC25A42 [Spodoptera litura]
LOC118281176	1.18741	0.00185696	up	XP_022833099.1 phosphatidylserine decarboxylase proenzyme, mitochondrial [Spodoptera litura]
LOC118281184	1.42225	3.59929e-10	up	XP_022833436.1 bromodomain-containing protein 8-like isoform X2 [Spodoptera litura]
LOC118281186	2.18059	0.000261413	up	PCG79821.1 hypothetical protein B5V51_13710 [Heliothis virescens]
LOC118281189	-2.44916	2.38477e-05	down	XP_022833232.1 cytochrome P450 307a1-like [Spodoptera litura]
LOC118281194	2.20558	0.00314476	up	XP_022833275.1 uncharacterized protein LOC111361112 isoform X2 [Spodoptera litura]
LOC118281212	-1.74155	0.00733412	down	XP_022830338.1 uncharacterized protein LOC111359121 [Spodoptera litura]
LOC118281215	1.32685	8.2559e-16	up	XP_022833493.1 uncharacterized protein LOC111361345 [Spodoptera litura]
LOC118281217	1.0164	3.14342e-07	up	XP_022833089.1 gelsolin-like [Spodoptera litura]
LOC118281224	-2.51222	1.3946e-09	down	XP_022833232.1 cytochrome P450 307a1-like [Spodoptera litura]
LOC118281225	-1.31665	2.065e-05	down	XP_022833647.1 DNA ligase 1-like [Spodoptera litura]
LOC118281241	1.60039	0.000600814	up	XP_022833836.1 zinc finger protein 2-like isoform X1 [Spodoptera litura]
LOC118281251	1.45097	0.0198159	up	XP_022832232.1 thyrotropin-releasing hormone-degrading ectoenzyme isoform X1 [Spodoptera litura]
LOC118281254	3.70938	0.00789585	up	XP_022836497.1 uncharacterized protein K02A2.6-like [Spodoptera litura]
LOC118281258	1.44151	0.000192769	up	XP_022832986.1 zinc finger protein 836-like [Spodoptera litura]
LOC118281259	1.27513	0.0278566	up	XP_022833155.1 Kv channel-interacting protein 4-like [Spodoptera litura]
LOC118281261	2.97992	3.50073e-06	up	XP_022833459.1 nucleolysin TIA-1 isoform X1 [Spodoptera litura]
LOC118281272	1.30677	7.26048e-08	up	XP_022831869.1 uncharacterized protein LOC111360209 isoform X4 [Spodoptera litura]
LOC118281273	1.16023	0.000669602	up	XP_022831878.1 uncharacterized protein LOC111360233 [Spodoptera litura]
LOC118281274	-1.16308	7.02281e-24	down	XP_022816133.1 calreticulin [Spodoptera litura]
LOC118281275	1.57992	0.000578329	up	XP_022831045.1 pancreatic lipase-related protein 2-like [Spodoptera litura]
LOC118281277	-1.31175	0.000173102	down	PCG62481.1 hypothetical protein B5V51_14354 [Heliothis virescens]
LOC118281368	-1.74742	1.14851e-07	down	PZC70407.1 hypothetical protein B5X24_HaOG216463 [Helicoverpa armigera]
LOC118281430	2.46543	0.0187841	up	ADI61810.1 endonuclease-reverse transcriptase [Bombyx mori]
LOC118281441	-2.60357	0.0304643	down	PCG74292.1 hypothetical protein B5V51_13574 [Heliothis virescens]
LOC118281462	9.13285	0.0362369	up	XP_022127025.1 uncharacterized protein LOC111001433 [Pieris rapae]
LOC118281490	-1.88857	0.0319588	down	XP_022816152.1 cytochrome P450 6B7-like [Spodoptera litura]
LOC118281527	1.23739	7.52613e-06	up	XP_022827052.1 uncharacterized protein LOC111356799 [Spodoptera litura]
LOC118281573	1.16165	2.26821e-07	up	XP_021183715.1 LOW QUALITY PROTEIN: E3 ubiquitin-protein ligase HECTD1 [Helicoverpa armigera]
LOC118281607	-1.39677	3.47231e-06	down	XP_022826099.1 putative peptidyl-tRNA hydrolase PTRHD1 isoform X3 [Spodoptera litura]
LOC118281613	1.72314	6.328e-06	up	XP_022816029.1 phosphatidate cytidylyltransferase, photoreceptor-specific [Spodoptera litura]
LOC118281614	-1.74363	0.0438594	down	XP_022826393.1 NADP-dependent malic enzyme-like [Spodoptera litura]
LOC118281621	1.9345	2.04787e-05	up	PCG77903.1 hypothetical protein B5V51_5887 [Heliothis virescens]
LOC118281623	1.24757	9.32655e-07	up	XP_022816130.1 LOW QUALITY PROTEIN: rapamycin-insensitive companion of mTOR [Spodoptera litura]
LOC118281648	-1.28584	2.92412e-25	down	XP_022816560.1 ribosome biogenesis protein BRX1 homolog [Spodoptera litura]
LOC118281649	1.03332	9.87751e-11	up	XP_021200886.1 2-oxoglutarate dehydrogenase, mitochondrial isoform X1 [Helicoverpa armigera]
LOC118281669	-1.32415	2.42463e-12	down	XP_022816757.1 glycine dehydrogenase (decarboxylating), mitochondrial [Spodoptera litura]
LOC118281671	-1.02572	0.00109055	down	XP_022825117.1 dnaJ homolog subfamily C member 9 [Spodoptera litura]
LOC118281677	3.29204	0.000207592	up	XP_022814268.1 cadherin-related tumor suppressor [Spodoptera litura]
LOC118281684	1.96143	2.29455e-08	up	XP_022819593.1 integrin alpha-PS2 isoform X2 [Spodoptera litura]
LOC118281685	1.29216	0.00119947	up	XP_026747536.1 mediator of RNA polymerase II transcription subunit 13 [Trichoplusia ni]
LOC118281686	-1.15623	2.69769e-12	down	XP_022819793.1 39S ribosomal protein L50, mitochondrial [Spodoptera litura]
LOC118281689	-2.32383	6.56025e-14	down	XP_022814492.1 spermatogenesis-associated protein 5 [Spodoptera litura]
LOC118281694	-1.06653	2.59845e-07	down	XP_022814694.1 gamma-secretase subunit Aph-1 [Spodoptera litura]
LOC118281696	-2.03556	0.00145161	down	XP_022837599.1 uncharacterized protein LOC111364790 [Spodoptera litura]
LOC118281703	-1.20194	5.15572e-15	down	XP_022815558.1 probable ATP-dependent RNA helicase DDX43 [Spodoptera litura]
LOC118281709	2.70692	0.00128802	up	XP_026745535.1 LOW QUALITY PROTEIN: phosphatidylinositol 4-kinase alpha-like [Trichoplusia ni]
LOC118281725	1.38343	6.8765e-10	up	XP_022815914.1 5'-3' exoribonuclease 1-like [Spodoptera litura]
LOC118281740	-1.16084	0.00206524	down	XP_022829791.1 nuclear pore complex protein Nup160 homolog [Spodoptera litura]
LOC118281753	1.32129	9.59253e-09	up	XP_022828231.1 GATA zinc finger domain-containing protein 14-like [Spodoptera litura]
LOC118281769	3.83543	5.70654e-50	up	XP_022830669.1 cytokine receptor [Spodoptera litura]
LOC118281770	1.71892	4.53951e-24	up	XP_022830670.1 WASH complex subunit 1-like [Spodoptera litura]
LOC118281778	1.21061	1.53513e-06	up	XP_022830827.1 DNA fragmentation factor subunit beta [Spodoptera litura]
LOC118281780	-1.19804	1.57949e-12	down	XP_022831144.1 ribosome biogenesis regulatory protein homolog [Spodoptera litura]
LOC118281781	-1.56047	2.22188e-13	down	XP_022831265.1 U3 small nucleolar RNA-interacting protein 2 [Spodoptera litura]
LOC118281782	-1.20688	1.08608e-24	down	XP_022831261.1 mesencephalic astrocyte-derived neurotrophic factor homolog [Spodoptera litura]
LOC118281784	-1.29136	7.58688e-06	down	XP_022816309.1 uncharacterized protein LOC111349436 isoform X1 [Spodoptera litura]
LOC118281785	1.08578	2.68566e-11	up	XP_021185551.1 inositol hexakisphosphate kinase 2-like isoform X1 [Helicoverpa armigera]
LOC118281843	-1.35421	0.00421803	down	XP_022822866.1 cytochrome P450 4c3-like [Spodoptera litura]
LOC118281846	4.54565	2.74928e-09	up	AKP99431.1 LL3 [Spodoptera exigua]
LOC118281850	1.27794	3.7473e-11	up	XP_022821031.1 tribbles homolog 2-like [Spodoptera litura]
LOC118281863	1.09789	5.72123e-11	up	ADN19566.1 cathepsin B-like proteinase [Spodoptera frugiperda]
LOC118281864	1.09024	2.20836e-05	up	XP_022830923.1 uncharacterized protein LOC111359567 [Spodoptera litura]
LOC118281879	-1.046	2.46111e-12	down	XP_022826549.1 cytochrome c oxidase assembly factor 6 homolog [Spodoptera litura]
LOC118281881	-1.09195	4.31599e-05	down	XP_022826732.1 mitochondrial tRNA-specific 2-thiouridylase 1 [Spodoptera litura]
LOC118281886	1.59918	0.00327479	up	XP_022815637.1 small glutamine-rich tetratricopeptide repeat-containing protein beta-like [Spodoptera litura]
LOC118281887	3.68309	0.00230799	up	XP_021196011.1 uncharacterized protein LOC110380377 isoform X1 [Helicoverpa armigera]
LOC118281888	2.05836	0.00589053	up	XP_026725897.1 uncharacterized protein LOC113492589 isoform X2 [Trichoplusia ni]
LOC118281893	1.08007	0.00521448	up	XP_026731204.1 chloride channel protein 2 isoform X1 [Trichoplusia ni]
LOC118281894	1.61304	1.6812e-07	up	XP_022832433.1 solute carrier family 35 member C2 [Spodoptera litura]
LOC118281948	1.15628	0.0107756	up	XP_022829673.1 sorting nexin-25 isoform X1 [Spodoptera litura]
LOC118281950	-1.23138	0.0076092	down	XP_022829675.1 pyridine nucleotide-disulfide oxidoreductase domain-containing protein 1 [Spodoptera litura]
LOC118281953	1.07421	0.00092468	up	XP_022828988.1 uncharacterized protein LOC111358224 isoform X1 [Spodoptera litura]
LOC118281954	4.19883	0.000183676	up	XP_022823848.1 uncharacterized protein K02A2.6-like [Spodoptera litura]
LOC118281966	-1.32786	0.0209631	down	XP_022823724.1 uncharacterized protein LOC111354480 [Spodoptera litura]
LOC118281969	1.07813	0.00288886	up	XP_022823663.1 centrosomal protein of 97 kDa isoform X2 [Spodoptera litura]
LOC118282003	1.2656	0.0387782	up	XP_022815307.1 uncharacterized protein LOC111348735 isoform X1 [Spodoptera litura]
LOC118282021	-1.56145	0.000465193	down	XP_022819765.1 lymphokine-activated killer T-cell-originated protein kinase-like [Spodoptera litura]
LOC118282030	1.93607	5.91577e-09	up	XP_022834231.1 uncharacterized protein LOC111361985 isoform X6 [Spodoptera litura]
LOC118282033	1.08073	0.0314594	up	XP_022821411.1 dynein beta chain, ciliary [Spodoptera litura]
LOC118282049	1.58677	1.05246e-10	up	XP_022817953.1 senecionine N-oxygenase-like isoform X2 [Spodoptera litura]
LOC118282052	1.57847	1.24937e-10	up	XP_022817930.1 uncharacterized protein LOC111350542 [Spodoptera litura]
LOC118282057	-1.15638	1.32517e-08	down	XP_022829238.1 single-stranded DNA-binding protein, mitochondrial [Spodoptera litura]
LOC118282122	-1.06142	6.11698e-08	down	XP_022816251.1 integrator complex subunit 12 [Spodoptera litura]
LOC118282159	-1.37327	1.25591e-09	down	XP_022816447.1 larval cuticle protein 16/17-like [Spodoptera litura]
LOC118282161	1.16313	4.36553e-09	up	XP_022816750.1 dual specificity protein phosphatase 14-like [Spodoptera litura]
LOC118282201	1.32228	0.000172252	up	XP_022816177.1 proton-coupled folate transporter-like [Spodoptera litura]
LOC118282223	1.24608	0.000426755	up	XP_022816205.1 vesicular glutamate transporter 1 isoform X1 [Spodoptera litura]
LOC118282237	-1.921	7.63918e-30	down	XP_022834241.1 probable rRNA-processing protein EBP2 homolog [Spodoptera litura]
LOC118282238	1.51474	1.04304e-33	up	XP_022816218.1 protein lin-28 homolog isoform X3 [Spodoptera litura]
LOC118282239	2.91674	0.000105121	up	XP_022816404.1 protein amnionless [Spodoptera litura]
LOC118282241	2.78692	2.74087e-10	up	XP_022816404.1 protein amnionless [Spodoptera litura]
LOC118282258	1.49522	2.23334e-10	up	XP_022815863.1 probable serine/threonine-protein kinase dyrk2 [Spodoptera litura]
LOC118282259	1.09461	1.6581e-08	up	XP_022815863.1 probable serine/threonine-protein kinase dyrk2 [Spodoptera litura]
LOC118282261	-1.14653	4.20274e-07	down	XP_022816199.1 pseudouridylate synthase 7 homolog [Spodoptera litura]
LOC118282265	-1.589	6.37419e-10	down	AFP81724.1 histone 2A variant [Spodoptera frugiperda]
LOC118282285	1.07329	3.04581e-09	up	XP_022816242.1 uncharacterized protein LOC111349371 [Spodoptera litura]
LOC118282298	1.43141	0.0480388	up	XP_022816120.1 heat shock protein 68-like [Spodoptera litura]
LOC118282305	3.05698	0.00428344	up	XP_022816375.1 cytochrome P450 4C1-like [Spodoptera litura]
LOC118282321	-1.37469	7.04557e-09	down	XP_022816393.1 abscisic acid and environmental stress-inducible protein-like [Spodoptera litura]
LOC118282340	1.07511	0.000193595	up	XP_022816425.1 proteoglycan 4-like [Spodoptera litura]
LOC118282343	-1.23575	0.00032856	down	XP_022816426.1 endocuticle structural glycoprotein SgAbd-8-like [Spodoptera litura]
LOC118282362	1.19736	0.00116315	up	XP_022816023.1 rho GTPase-activating protein 39-like isoform X1 [Spodoptera litura]
LOC118282384	-1.15367	9.41059e-05	down	XP_022834247.1 asparagine synthetase [glutamine-hydrolyzing] [Spodoptera litura]
LOC118282385	1.06956	0.00218975	up	XP_022816156.1 LMBR1 domain-containing protein 2 homolog isoform X1 [Spodoptera litura]
LOC118282395	-1.18661	0.00155418	down	XP_022816354.1 ubiquitin-like protein 4A [Spodoptera litura]
LOC118282408	-1.28426	3.78892e-08	down	XP_022816442.1 cytochrome P450 4c21-like [Spodoptera litura]
LOC118282414	-1.75848	0.00798881	down	XP_022816238.1 protein Spindly [Spodoptera litura]
LOC118282416	-1.24661	7.1567e-07	down	XP_022816442.1 cytochrome P450 4c21-like [Spodoptera litura]
LOC118282417	-1.07734	3.82394e-07	down	XP_022832870.1 succinate dehydrogenase assembly factor 3, mitochondrial [Spodoptera litura]
LOC118282438	2.25024	0.000410995	up	XP_022816369.1 uncharacterized protein LOC111349477 [Spodoptera litura]
LOC118282457	1.81756	3.81527e-06	up	XP_022815891.1 uncharacterized protein LOC111349143 isoform X1 [Spodoptera litura]
LOC118282460	-1.55487	0.0252019	down	XP_022832597.1 uncharacterized protein K02A2.6-like [Spodoptera litura]
LOC118282461	1.0555	7.69852e-07	up	XP_022816655.1 proton-coupled folate transporter-like [Spodoptera litura]
LOC118282465	1.08789	0.0135348	up	XP_026751322.1 zonadhesin-like [Galleria mellonella]
