# Supplementary material for: Host Transcriptome Analysis of Spodoptera frugiperda Larvae Parasitized by Microplitis manilae
Source: Insects. 2023 Jan 17;14(2):100. doi: 10.3390/insects14020100 (PMC9966743; doi:10.3390/insects14020100)
Supplement: Supplementary file 1 [file insects-14-00100-s001.zip › Table S4. The list of DEGs in P24 vs NP24 comparison.xlsx]

## Sheet: Sheet1
Table S4. The list of DEGs in P24 vs NP24 comparison
Gene ID	log2 Fold change(P24/NP24)	P-adj	Regulate	NR_tophit_description
LOC118261726	-1.12487	0.0243903	down	XP_022816237.1 uncharacterized protein LOC111349366 [Spodoptera litura]
LOC118261732	-3.67063	0.0384686	down	XP_022815941.1 cuticle protein 19-like [Spodoptera litura]
LOC118261738	-4.16414	0.0351341	down	XP_026740125.1 LOW QUALITY PROTEIN: uncharacterized protein LOC113502671 [Trichoplusia ni]
LOC118261742	-3.37808	0.0400873	down	XP_022815963.1 histidine-rich glycoprotein-like [Spodoptera litura]
LOC118261775	-3.93707	0.0124538	down	XP_022816271.1 histidine-rich protein PFHRP-II-like [Spodoptera litura]
LOC118261786	-7.77433	4.41787e-05	down	XP_022815963.1 histidine-rich glycoprotein-like [Spodoptera litura]
LOC118261792	-3.79558	0.00380269	down	XP_022815960.1 cuticle protein 19-like [Spodoptera litura]
LOC118261834	-1.62181	0.0121815	down	XP_022816565.1 catalase-like [Spodoptera litura]
LOC118261835	-1.4328	0.0219582	down	XP_022816565.1 catalase-like [Spodoptera litura]
LOC118261844	-1.93712	0.0194646	down	XP_022832921.1 cyclic nucleotide-gated cation channel subunit A-like isoform X1 [Spodoptera litura]
LOC118261845	-2.90041	3.66328e-06	down	XP_022816150.1 uncharacterized protein LOC111349306 [Spodoptera litura]
LOC118261849	-3.6489	7.20879e-13	down	XP_022816464.1 elongation of very long chain fatty acids protein AAEL008004-like isoform X1 [Spodoptera litura]
LOC118261852	-1.5696	0.0384294	down	XP_022816565.1 catalase-like [Spodoptera litura]
LOC118261859	-1.20968	0.0352206	down	XP_022832923.1 forkhead box protein L2-like isoform X1 [Spodoptera litura]
LOC118261868	-5.16935	0.000518741	down	XP_022816395.1 endocuticle structural glycoprotein SgAbd-5-like isoform X1 [Spodoptera litura]
LOC118261870	-13.0291	1.22524e-17	down	XP_022816754.1 endocuticle structural glycoprotein SgAbd-5-like [Spodoptera litura]
LOC118261894	3.64618	0.000637378	up	XP_022816620.1 uncharacterized protein LOC111349654 [Spodoptera litura]
LOC118261908	-1.91766	8.47155e-05	down	AKT26501.1 odorant binding protein 24 [Spodoptera exigua]
LOC118261925	3.36415	0.00436065	up	XP_022816745.1 proline-rich protein 7-like [Spodoptera litura]
LOC118261948	-3.76656	7.90622e-18	down	XP_022816464.1 elongation of very long chain fatty acids protein AAEL008004-like isoform X1 [Spodoptera litura]
LOC118261956	-2.64746	1.84921e-07	down	XP_022816181.1 elongation of very long chain fatty acids protein 7-like [Spodoptera litura]
LOC118261958	-2.7237	0.00328293	down	XP_021200996.1 endocuticle structural glycoprotein ABD-5-like [Helicoverpa armigera]
LOC118261962	-5.33435	0.00760491	down	XP_022816524.1 cuticle protein 19-like [Spodoptera litura]
LOC118261983	5.3349	0.000735491	up	XP_022816759.1 GATA zinc finger domain-containing protein 14-like isoform X1 [Spodoptera litura]
LOC118261984	-3.55624	1.70594e-08	down	XP_022816316.1 multiple inositol polyphosphate phosphatase 1-like [Spodoptera litura]
LOC118261988	-1.73575	0.000697345	down	XP_022816313.1 pancreatic triacylglycerol lipase-like [Spodoptera litura]
LOC118262016	-2.42669	0.012678	down	XP_022815919.1 uncharacterized protein LOC111349161 [Spodoptera litura]
LOC118262017	-6.62546	4.30738e-07	down	XP_022816267.1 uncharacterized protein LOC111349395 [Spodoptera litura]
LOC118262022	-4.08982	0.00506053	down	XP_022815938.1 cuticle protein 8-like [Spodoptera litura]
LOC118262023	-7.01553	2.5116e-06	down	XP_022815942.1 cuticle protein 7-like [Spodoptera litura]
LOC118262024	-4.83088	0.00336745	down	XP_022815939.1 cuticle protein 7-like [Spodoptera litura]
LOC118262026	-5.39209	0.0444381	down	XP_022815939.1 cuticle protein 7-like [Spodoptera litura]
LOC118262033	-4.63587	0.00591729	down	XP_021188964.1 cuticle protein 8-like [Helicoverpa armigera]
LOC118262043	-2.54458	3.43254e-05	down	XP_022816181.1 elongation of very long chain fatty acids protein 7-like [Spodoptera litura]
LOC118262071	-3.42544	0.00230099	down	XP_022816468.1 cuticle protein 7-like isoform X1 [Spodoptera litura]
LOC118262087	1.92073	7.84023e-10	up	XP_022816517.1 endocuticle structural glycoprotein ABD-5-like [Spodoptera litura]
LOC118262098	-2.75618	0.0341327	down	XP_022816369.1 uncharacterized protein LOC111349477 [Spodoptera litura]
LOC118262192	1.80575	0.0100534	up	XP_022828710.1 protein takeout [Spodoptera litura]
LOC118262198	1.13695	0.00431628	up	XP_022829296.1 multiple C2 and transmembrane domain-containing protein-like isoform X3 [Spodoptera litura]
LOC118262199	-1.65997	0.0303008	down	XP_022829344.1 multiple C2 and transmembrane domain-containing protein-like [Spodoptera litura]
LOC118262215	-1.51789	0.029063	down	XP_022820078.1 beta carbonic anhydrase 1 [Spodoptera litura]
LOC118262220	-3.70741	6.73915e-07	down	XP_022826451.1 protein takeout-like [Spodoptera litura]
LOC118262222	-3.48211	0.0200639	down	XP_022818819.1 uncharacterized protein LOC111351250 isoform X1 [Spodoptera litura]
LOC118262272	-1.34844	0.0243903	down	XP_022823953.1 neuropathy target esterase sws isoform X3 [Spodoptera litura]
LOC118262291	-2.94499	9.72243e-12	down	XP_022828959.1 pancreatic triacylglycerol lipase-like isoform X1 [Spodoptera litura]
LOC118262341	2.29551	0.0187907	up	XP_022821135.1 hormone receptor 4 isoform X3 [Spodoptera litura]
LOC118262368	-1.73549	0.00660812	down	XP_022829608.1 uncharacterized protein LOC111358621 isoform X1 [Spodoptera litura]
LOC118262382	-1.13356	0.00221133	down	XP_022822031.1 multidrug resistance-associated protein 4-like isoform X1 [Spodoptera litura]
LOC118262556	-2.40934	1.27792e-05	down	XP_022827391.1 probable uridine nucleosidase 2 [Spodoptera litura]
LOC118262557	-2.70152	0.000111229	down	XP_022829416.1 probable uridine nucleosidase 2 isoform X1 [Spodoptera litura]
LOC118262604	-1.88309	4.74341e-10	down	XP_022827477.1 innexin inx7-like [Spodoptera litura]
LOC118262621	-1.24552	5.05643e-06	down	XP_022822535.1 probable ribosome production factor 1 [Spodoptera litura]
LOC118262624	-1.26429	0.0352206	down	XP_022827301.1 carcinine transporter-like isoform X2 [Spodoptera litura]
LOC118262679	-6.58991	2.02913e-13	down	XP_022820162.1 ommochrome-binding protein-like [Spodoptera litura]
LOC118262711	3.11368	0.000444175	up	XP_022825106.1 seminal metalloprotease 1-like [Spodoptera litura]
LOC118262721	-1.64947	0.00369957	down	AKT26505.1 sensory neuron membrane protein 3 [Spodoptera exigua]
LOC118262723	-4.54119	0.000326766	down	XP_022829719.1 three prime repair exonuclease 2-like [Spodoptera litura]
LOC118262729	-1.35427	0.041284	down	KOB65909.1 Retrovirus-related Pol polyprotein from transposon 17.6 [Operophtera brumata]
LOC118262736	1.0937	0.0238008	up	XP_022824161.1 serine protease inhibitor 88Ea-like [Spodoptera litura]
LOC118262785	1.77793	0.00100649	up	AID55432.1 cytochrome P450 337B5 [Spodoptera frugiperda]
LOC118262818	-2.6716	7.99881e-05	down	XP_022829000.1 uncharacterized protein LOC111358225 [Spodoptera litura]
LOC118262895	-1.03928	0.0337737	down	XP_022824489.1 myotubularin-related protein 2 [Spodoptera litura]
LOC118262896	2.29748	2.59526e-05	up	XP_022832529.1 endothelin-converting enzyme homolog isoform X4 [Spodoptera litura]
LOC118262906	-2.63265	1.42107e-05	down	XP_022826837.1 protein obstructor-E-like [Spodoptera litura]
LOC118262914	3.49833	0.000159227	up	XP_022820824.1 uncharacterized protein LOC111352503 isoform X2 [Spodoptera litura]
LOC118262918	4.52996	0.000100735	up	XP_022826352.1 zinc finger protein 496 [Spodoptera litura]
LOC118262920	-2.57148	0.000128534	down	XP_022826837.1 protein obstructor-E-like [Spodoptera litura]
LOC118262930	3.28415	2.69832e-07	up	PCG68609.1 hypothetical protein B5V51_5031 [Heliothis virescens]
LOC118262936	3.47463	2.40308e-07	up	PCG68609.1 hypothetical protein B5V51_5031 [Heliothis virescens]
LOC118262950	-1.22059	0.019123	down	XP_022821529.1 beta-1,4-glucuronyltransferase 1-like [Spodoptera litura]
LOC118262995	-1.42568	0.0383879	down	XP_022827477.1 innexin inx7-like [Spodoptera litura]
LOC118262996	-1.64522	0.0158079	down	XP_022824576.1 retinol dehydrogenase 11-like [Spodoptera litura]
LOC118263006	-8.6555	4.57392e-32	down	XP_022828381.1 glucose dehydrogenase [FAD, quinone]-like isoform X1 [Spodoptera litura]
LOC118263008	-2.25902	0.0158079	down	XP_022823475.1 ecdysone-induced protein 74EF isoform X1 [Spodoptera litura]
LOC118263014	-8.38915	9.02853e-33	down	XP_022828381.1 glucose dehydrogenase [FAD, quinone]-like isoform X1 [Spodoptera litura]
LOC118263049	1.97921	6.231e-06	up	XP_022828710.1 protein takeout [Spodoptera litura]
LOC118263051	-1.90353	0.00541947	down	XP_022823846.1 uncharacterized protein LOC111354551 [Spodoptera litura]
LOC118263060	-1.73361	0.0194646	down	XP_022829730.1 enolase-phosphatase E1-like isoform X1 [Spodoptera litura]
LOC118263085	10.8237	0.031643	up	XP_022824217.1 uncharacterized protein LOC111354832 [Spodoptera litura]
LOC118263088	9.44983	2.91446e-15	up	XP_022825672.1 uncharacterized protein LOC111355829 [Spodoptera litura]
LOC118263099	-1.6506	1.10815e-07	down	XP_022822951.1 nuclear hormone receptor FTZ-F1 beta [Spodoptera litura]
LOC118263113	-1.61544	0.0103478	down	XP_022821529.1 beta-1,4-glucuronyltransferase 1-like [Spodoptera litura]
LOC118263132	-6.89415	1.0175e-35	down	XP_022827766.1 neuronal acetylcholine receptor subunit alpha-5-like [Spodoptera litura]
LOC118263251	2.13322	0.00427054	up	XP_021187460.1 endothelin-converting enzyme homolog [Helicoverpa armigera]
LOC118263289	-1.04435	8.65725e-05	down	XP_022829363.1 probable glutamine-dependent NAD(+) synthetase [Spodoptera litura]
LOC118263294	1.65422	0.0249648	up	XP_021187460.1 endothelin-converting enzyme homolog [Helicoverpa armigera]
LOC118263330	-1.43883	0.0131411	down	XP_021183967.1 zinc/cadmium resistance protein isoform X1 [Helicoverpa armigera]
LOC118263437	1.27442	0.0432869	up	_
LOC118263438	4.80868	0.00294813	up	XP_022829440.1 uncharacterized protein LOC111358504 [Spodoptera litura]
LOC118263443	-3.38602	8.26853e-05	down	AFG25778.1 tyrosine hydroxylase [Spodoptera exigua]
LOC118263452	1.52167	0.00501948	up	XP_022829229.1 uncharacterized protein LOC111358349 [Spodoptera litura]
LOC118263476	-1.0655	0.0148191	down	XP_022829581.1 probable U3 small nucleolar RNA-associated protein 11 [Spodoptera litura]
LOC118263487	2.78258	0.0239771	up	XP_022829487.1 elongation of very long chain fatty acids protein 4-like [Spodoptera litura]
LOC118263531	-1.81365	0.00562433	down	XP_022829101.1 proton-coupled amino acid transporter-like protein pathetic [Spodoptera litura]
LOC118263562	1.65195	0.0120037	up	XP_022829349.1 trypsin 3A1-like [Spodoptera litura]
LOC118263585	-1.85886	1.48531e-05	down	XP_022829101.1 proton-coupled amino acid transporter-like protein pathetic [Spodoptera litura]
LOC118263590	-4.30526	7.94024e-06	down	XP_022829330.1 trypsin 3A1-like [Spodoptera litura]
LOC118263591	-1.056	0.0416387	down	XP_022829361.1 zinc transporter 1 [Spodoptera litura]
LOC118263616	-4.9659	0.00204182	down	XP_022829584.1 lipase member H-B-like [Spodoptera litura]
LOC118263619	-1.01981	0.00261182	down	XP_022832726.1 major facilitator superfamily domain-containing protein 6 [Spodoptera litura]
LOC118263666	-2.43365	0.000565232	down	XP_022829514.1 proton-coupled amino acid transporter-like protein pathetic [Spodoptera litura]
LOC118263678	-4.99561	1.8749e-25	down	XP_022829304.1 nose resistant to fluoxetine protein 6 [Spodoptera litura]
LOC118263683	-1.83617	5.40668e-05	down	XP_022829592.1 organic cation transporter protein-like [Spodoptera litura]
LOC118263719	-2.18517	0.00349813	down	XP_022829514.1 proton-coupled amino acid transporter-like protein pathetic [Spodoptera litura]
LOC118263727	-1.40143	0.0478198	down	XP_022829131.1 proton-coupled amino acid transporter-like protein pathetic isoform X2 [Spodoptera litura]
LOC118263756	2.34469	0.0200943	up	XP_022829487.1 elongation of very long chain fatty acids protein 4-like [Spodoptera litura]
LOC118263787	-1.43052	0.0361551	down	XP_022829498.1 glucosylceramidase-like [Spodoptera litura]
LOC118263842	-2.55552	0.00264287	down	XP_022831715.1 organic cation transporter protein-like [Spodoptera litura]
LOC118263855	-1.10239	0.000936634	down	XP_022829420.1 carbohydrate sulfotransferase 4-like [Spodoptera litura]
LOC118263858	-2.87788	0.00419183	down	XP_022831715.1 organic cation transporter protein-like [Spodoptera litura]
LOC118263859	-1.64077	0.00309786	down	XP_022829408.1 proton-coupled amino acid transporter-like protein pathetic [Spodoptera litura]
LOC118263865	2.59969	1.97602e-10	up	XP_022829293.1 polyprenol reductase [Spodoptera litura]
LOC118263875	2.24882	0.0322162	up	XP_022829165.1 uncharacterized protein LOC111358306 [Spodoptera litura]
LOC118263890	-3.49829	0.00761674	down	XP_022829330.1 trypsin 3A1-like [Spodoptera litura]
LOC118263961	-3.33128	0.0233569	down	XP_022830858.1 15-hydroxyprostaglandin dehydrogenase [NAD(+)]-like [Spodoptera litura]
LOC118263977	-5.40719	2.04708e-05	down	XP_022830560.1 myrosinase 1-like [Spodoptera litura]
LOC118263980	-4.83433	0.0152832	down	XP_022830823.1 pupal cuticle protein 20-like [Spodoptera litura]
LOC118263981	-7.4331	1.17483e-05	down	XP_022830823.1 pupal cuticle protein 20-like [Spodoptera litura]
LOC118263985	-3.86228	0.0359058	down	XP_022831049.1 pupal cuticle protein 20-like [Spodoptera litura]
LOC118263986	-4.05855	0.0213274	down	PCG67375.1 hypothetical protein B5V51_6478 [Heliothis virescens]
LOC118264002	-1.4363	0.0459987	down	XP_022830788.1 ETS homologous factor-like [Spodoptera litura]
LOC118264029	-2.38167	0.0160266	down	XP_022834440.1 protein yellow-like [Spodoptera litura]
LOC118264034	1.64425	0.000675232	up	XP_022832865.1 dendritic arbor reduction protein 1-like isoform X1 [Spodoptera litura]
LOC118264061	-1.30604	0.00833337	down	XP_022830788.1 ETS homologous factor-like [Spodoptera litura]
LOC118264065	1.43838	0.0020297	up	XP_022830962.1 15-hydroxyprostaglandin dehydrogenase [NAD(+)]-like [Spodoptera litura]
LOC118264072	1.09276	0.0284075	up	XP_022830708.1 probable isoaspartyl peptidase/L-asparaginase GA20639 isoform X2 [Spodoptera litura]
LOC118264103	1.47042	0.00677531	up	XP_022830735.1 uncharacterized protein LOC111359418 isoform X1 [Spodoptera litura]
LOC118264112	-2.29871	6.30788e-05	down	XP_022830683.1 alkyldihydroxyacetonephosphate synthase [Spodoptera litura]
LOC118264151	2.69279	0.00212288	up	XP_022830787.1 uncharacterized protein LOC111359456 [Spodoptera litura]
LOC118264156	-1.26532	0.00358729	down	XP_022831124.1 facilitated trehalose transporter Tret1-like [Spodoptera litura]
LOC118264160	1.99423	0.00493018	up	XP_022830572.1 protein singed [Spodoptera litura]
LOC118264202	-1.95126	6.57077e-07	down	XP_022830965.1 putative inorganic phosphate cotransporter [Spodoptera litura]
LOC118264318	-1.72836	6.23045e-09	down	ABE27189.1 trehalase [Spodoptera frugiperda]
LOC118264322	-1.65897	9.36721e-06	down	ABE27189.1 trehalase [Spodoptera frugiperda]
LOC118264455	1.17321	0.0298484	up	XP_022830878.1 baculoviral IAP repeat-containing protein 5 [Spodoptera litura]
LOC118264469	-3.09064	0.029063	down	XP_022830832.1 uncharacterized protein LOC111359490 [Spodoptera litura]
LOC118264484	-3.33819	8.27078e-06	down	XP_022835470.1 uncharacterized protein LOC111362929 [Spodoptera litura]
LOC118264513	2.14055	0.0321498	up	XP_022831038.1 uncharacterized protein LOC111359672 [Spodoptera litura]
LOC118264543	2.23446	0.00458029	up	XP_026725362.1 guanylate cyclase 32E-like isoform X1 [Trichoplusia ni]
LOC118264659	-1.89557	1.11228e-06	down	XP_022830848.1 sodium-dependent nutrient amino acid transporter 1-like [Spodoptera litura]
LOC118264671	-1.18533	0.00719454	down	XP_022830593.1 short-chain specific acyl-CoA dehydrogenase, mitochondrial-like isoform X1 [Spodoptera litura]
LOC118264674	-2.10082	0.0229006	down	XP_021191802.1 protein yellow-like isoform X1 [Helicoverpa armigera]
LOC118264687	4.40549	6.87306e-05	up	XP_022830850.1 acidic repeat-containing protein-like [Spodoptera litura]
LOC118264710	-3.23528	0.028725	down	ARH56588.1 cuticle protein CPG4855 [Spodoptera exigua]
LOC118264719	1.08773	0.0294804	up	_
LOC118264729	-3.18351	4.13076e-07	down	XP_022830807.1 glucose dehydrogenase [FAD, quinone]-like [Spodoptera litura]
LOC118264732	-1.97409	0.0185159	down	XP_022830767.1 putative inorganic phosphate cotransporter [Spodoptera litura]
LOC118264734	-6.74944	1.26099e-08	down	XP_022830935.1 aldo-keto reductase AKR2E4-like [Spodoptera litura]
LOC118264748	-3.0798	8.36371e-05	down	XP_022830560.1 myrosinase 1-like [Spodoptera litura]
LOC118264771	-2.47542	0.000982423	down	XP_022830694.1 WD repeat domain phosphoinositide-interacting protein 2 isoform X3 [Spodoptera litura]
LOC118264813	1.3113	0.0318834	up	XP_022833279.1 aldose 1-epimerase-like isoform X1 [Spodoptera litura]
LOC118264823	-3.01409	0.0369433	down	XP_022830832.1 uncharacterized protein LOC111359490 [Spodoptera litura]
LOC118264895	1.87439	0.0468693	up	XP_022814956.1 zonadhesin [Spodoptera litura]
LOC118264926	1.95469	2.55194e-07	up	AFO38465.1 delta-9 desaturase 14-26 [Spodoptera exigua]
LOC118264934	4.70176	0.000218126	up	XP_022814813.1 uncharacterized protein LOC111348437 [Spodoptera litura]
LOC118264959	1.82734	0.00368719	up	XP_022814914.1 cadherin-23 [Spodoptera litura]
LOC118264978	2.07474	0.000346654	up	XP_021201376.1 phospholipase A1 member A-like [Helicoverpa armigera]
LOC118264988	-1.22848	0.0201771	down	XP_022814538.1 uncharacterized protein LOC111348229 [Spodoptera litura]
LOC118265027	1.43724	0.0211531	up	XP_022814983.1 zinc finger protein 311 [Spodoptera litura]
LOC118265041	-1.57103	1.20124e-06	down	XP_022815067.1 neutral ceramidase-like [Spodoptera litura]
LOC118265044	-3.27959	0.0202011	down	XP_022814750.1 uncharacterized protein LOC111348389 isoform X1 [Spodoptera litura]
LOC118265064	-4.03727	0.0114561	down	XP_022815138.1 uncharacterized protein LOC111348636 [Spodoptera litura]
LOC118265067	-3.65825	0.0194646	down	XP_022814918.1 ATP-dependent RNA helicase DHH1 [Spodoptera litura]
LOC118265076	-3.77029	0.0459987	down	XP_022815146.1 O-acyltransferase like protein-like [Spodoptera litura]
LOC118265094	-4.80965	6.17796e-08	down	XP_022815141.1 uncharacterized protein LOC111348639 [Spodoptera litura]
LOC118265114	7.40685	2.06736e-11	up	XP_022814912.1 uncharacterized protein LOC111348506 [Spodoptera litura]
LOC118265125	2.68433	0.0263835	up	XP_022814696.1 synaptic vesicle 2-related protein [Spodoptera litura]
LOC118265224	6.16186	8.35108e-11	up	XP_022832845.1 uncharacterized protein LOC111360827 [Spodoptera litura]
LOC118265297	1.44402	0.0166662	up	AHY99690.1 UDP-glycosyltransferase 46A6 [Spodoptera littoralis]
LOC118265307	-1.61057	0.0114561	down	XP_022814439.1 probable phospholipid-transporting ATPase IF isoform X1 [Spodoptera litura]
LOC118265320	-1.5543	0.0234023	down	XP_022830858.1 15-hydroxyprostaglandin dehydrogenase [NAD(+)]-like [Spodoptera litura]
LOC118265327	-1.18022	0.0129684	down	XP_022815033.1 equilibrative nucleoside transporter 1 [Spodoptera litura]
LOC118265346	3.08937	0.0260418	up	AFP20586.1 cytochrome CYP338A2 [Spodoptera littoralis]
LOC118265351	-1.19299	0.0372192	down	XP_022814757.1 pancreatic triacylglycerol lipase-like isoform X1 [Spodoptera litura]
LOC118265369	-2.65554	0.00824931	down	XP_022814760.1 pancreatic lipase-related protein 2-like [Spodoptera litura]
LOC118265371	3.83725	0.000194543	up	AFP20586.1 cytochrome CYP338A2 [Spodoptera littoralis]
LOC118265403	-1.01991	0.0391143	down	XP_022814578.1 uridine phosphorylase 1 isoform X1 [Spodoptera litura]
LOC118265425	1.40671	0.0281891	up	AHY99690.1 UDP-glycosyltransferase 46A6 [Spodoptera littoralis]
LOC118265446	1.79402	0.0128547	up	XP_022815022.1 glucose dehydrogenase [FAD, quinone]-like [Spodoptera litura]
LOC118265472	-13.7549	4.22808e-25	down	XP_022814866.1 histidine-rich glycoprotein-like [Spodoptera litura]
LOC118265491	-3.21804	0.00427054	down	XP_022814679.1 phospholipase A1-like [Spodoptera litura]
LOC118265528	2.79089	2.45885e-07	up	_
LOC118265587	-1.87301	0.00577078	down	XP_022815067.1 neutral ceramidase-like [Spodoptera litura]
LOC118265619	-5.42344	0.000131602	down	XP_013175304.1 PREDICTED: ctenidin-3-like [Papilio xuthus]
LOC118265668	1.05445	0.0170969	up	XP_022834203.1 protein scabrous [Spodoptera litura]
LOC118265693	3.61703	2.64405e-12	up	XP_022832640.1 CUB and sushi domain-containing protein 3 isoform X1 [Spodoptera litura]
LOC118265700	3.64266	0.0262142	up	PCG73972.1 hypothetical protein B5V51_14026 [Heliothis virescens]
LOC118265723	1.19291	0.0305734	up	XP_022817758.1 protein prickle-like isoform X3 [Spodoptera litura]
LOC118265748	1.33283	2.024e-08	up	XP_022817682.1 synaptic vesicle membrane protein VAT-1 homolog-like isoform X1 [Spodoptera litura]
LOC118265773	-1.25386	0.00482648	down	XP_022825384.1 protein fem-1 homolog B isoform X1 [Spodoptera litura]
LOC118265837	3.92561	0.00669877	up	XP_026322567.1 uncharacterized protein LOC113232144 [Hyposmocoma kahamanoa]
LOC118265842	-5.81706	7.2884e-05	down	XP_022830469.1 pupal cuticle protein 36a-like [Spodoptera litura]
LOC118265844	-4.9308	0.0013893	down	XP_022816303.1 uncharacterized protein LOC111349432 [Spodoptera litura]
LOC118265845	-4.93068	0.0015134	down	XP_022816303.1 uncharacterized protein LOC111349432 [Spodoptera litura]
LOC118265846	-4.14528	3.45731e-06	down	XP_026763097.1 pupal cuticle protein 36-like [Galleria mellonella]
LOC118265848	-2.95235	0.00383971	down	XP_022814447.1 pupal cuticle protein 36-like [Spodoptera litura]
LOC118265864	-1.35427	0.0376932	down	XP_022815093.1 titin [Spodoptera litura]
LOC118265899	1.19875	0.000597942	up	XP_022837856.1 uncharacterized protein LOC111364998 [Spodoptera litura]
LOC118265943	-3.85663	0.00837191	down	XP_026745938.1 uncharacterized protein LOC113507273 [Trichoplusia ni]
LOC118265973	-3.43124	0.0211953	down	XP_022816315.1 uncharacterized protein LOC111349437 [Spodoptera litura]
LOC118265974	-5.5465	1.97172e-05	down	XP_022830373.1 collagen alpha-1(I) chain-like [Spodoptera litura]
LOC118265976	-6.56364	5.67233e-12	down	XP_022816303.1 uncharacterized protein LOC111349432 [Spodoptera litura]
LOC118265977	-4.8083	0.00261182	down	XP_022830469.1 pupal cuticle protein 36a-like [Spodoptera litura]
LOC118265978	-5.28068	0.000475056	down	XP_022816303.1 uncharacterized protein LOC111349432 [Spodoptera litura]
LOC118265979	-4.8555	0.00373621	down	XP_022816303.1 uncharacterized protein LOC111349432 [Spodoptera litura]
LOC118265980	-5.36853	0.00196257	down	XP_022816303.1 uncharacterized protein LOC111349432 [Spodoptera litura]
LOC118266009	-1.9463	0.00197607	down	XP_022837597.1 uncharacterized protein LOC111364787 isoform X1 [Spodoptera litura]
LOC118266013	-3.99986	7.94024e-06	down	XP_026763097.1 pupal cuticle protein 36-like [Galleria mellonella]
LOC118266020	-3.82791	2.72246e-09	down	XP_022825181.1 protein artichoke-like [Spodoptera litura]
LOC118266058	1.6177	0.0141199	up	AKT26490.1 chemosensory protein 14 [Spodoptera exigua]
LOC118266068	-3.64674	9.01392e-05	down	XP_022825181.1 protein artichoke-like [Spodoptera litura]
LOC118266072	2.82804	0.00166117	up	_
LOC118266105	-7.49286	6.46988e-07	down	AKT26493.1 chemosensory protein 19 [Spodoptera exigua]
LOC118266127	-2.24678	6.75478e-08	down	XP_022815866.1 juvenile hormone esterase-like [Spodoptera litura]
LOC118266157	-1.26328	0.0204912	down	XP_022832964.1 venom carboxylesterase-6-like [Spodoptera litura]
LOC118266177	-2.4063	0.0314397	down	PZC83083.1 hypothetical protein B5X24_HaOG208556 [Helicoverpa armigera]
LOC118266198	-1.085	0.0058147	down	XP_022814689.1 putative phosphatidate phosphatase [Spodoptera litura]
LOC118266252	2.20246	0.000975802	up	XP_022823219.1 alpha-1-inhibitor 3-like [Spodoptera litura]
LOC118266260	-1.2256	0.000647973	down	XP_022832765.1 multidrug resistance protein homolog 49-like [Spodoptera litura]
LOC118266269	-4.85538	0.00550262	down	XP_022816303.1 uncharacterized protein LOC111349432 [Spodoptera litura]
LOC118266301	-1.5376	0.0487308	down	XP_022815078.1 uncharacterized protein LOC111348627 [Spodoptera litura]
LOC118266306	1.14384	0.0416744	up	XP_022814556.1 hydroxymethylglutaryl-CoA synthase 1 [Spodoptera litura]
LOC118266319	4.50456	6.19059e-08	up	XP_022837239.1 uncharacterized protein LOC111364562 [Spodoptera litura]
LOC118266335	2.48922	0.0350621	up	XP_022817384.1 uncharacterized protein LOC111350184 [Spodoptera litura]
LOC118266377	6.37634	1.68739e-07	up	XP_022834045.1 uncharacterized protein LOC111361847 [Spodoptera litura]
LOC118266420	3.81936	1.99263e-14	up	XP_022838055.1 carboxypeptidase B-like [Spodoptera litura]
LOC118266421	4.7161	0.00296082	up	XP_022815773.1 zinc carboxypeptidase A 1-like [Spodoptera litura]
LOC118266434	5.84443	6.82886e-05	up	XP_022817931.1 uncharacterized protein LOC111350539 [Spodoptera litura]
LOC118266475	-5.04115	2.97074e-05	down	XP_022830373.1 collagen alpha-1(I) chain-like [Spodoptera litura]
LOC118266481	-3.45217	0.000937469	down	XP_022814447.1 pupal cuticle protein 36-like [Spodoptera litura]
LOC118266485	-2.29174	0.00220474	down	XP_022813879.1 cuticle protein 3-like [Spodoptera litura]
LOC118266491	3.22921	0.00137084	up	XP_022835765.1 uncharacterized protein LOC111363194 [Spodoptera litura]
LOC118266512	-3.21251	0.0395406	down	XP_022816339.1 cuticle protein 3-like [Spodoptera litura]
LOC118266520	3.53164	3.744e-07	up	XP_022832759.1 probable cytochrome P450 305a1 [Spodoptera litura]
LOC118266524	-4.35691	1.34521e-05	down	XP_022814927.1 endocuticle structural glycoprotein SgAbd-3-like [Spodoptera litura]
LOC118266528	-3.74567	0.0142897	down	XP_022814927.1 endocuticle structural glycoprotein SgAbd-3-like [Spodoptera litura]
LOC118266612	3.52745	2.73157e-06	up	XP_022820069.1 uncharacterized protein LOC111352011 [Spodoptera litura]
LOC118266654	-1.00018	0.0428918	down	XP_022819520.1 uncharacterized protein LOC111351692 [Spodoptera litura]
LOC118266656	-1.60639	2.4971e-05	down	AFP20584.1 NADPH cytochrome P450 oxidoreductase [Spodoptera littoralis]
LOC118266675	-1.1727	7.02363e-05	down	XP_022819858.1 serine hydrolase-like protein [Spodoptera litura]
LOC118266693	1.0633	0.00326788	up	XP_022819439.1 uncharacterized protein LOC111351645 [Spodoptera litura]
LOC118266697	-1.71128	0.000772668	down	XP_022819667.1 SEC14-like protein 2 [Spodoptera litura]
LOC118266727	4.17792	4.9998e-07	up	XP_022820034.1 zinc carboxypeptidase A 1-like isoform X1 [Spodoptera litura]
LOC118266761	-2.98704	4.75989e-33	down	XP_022819319.1 hemocytin [Spodoptera litura]
LOC118266777	-1.13801	0.0106521	down	XP_022820141.1 alpha-ketoglutarate-dependent dioxygenase alkB homolog 4 [Spodoptera litura]
LOC118266781	-3.60757	3.13108e-06	down	XP_022820242.1 15-hydroxyprostaglandin dehydrogenase [NAD(+)]-like [Spodoptera litura]
LOC118266823	-1.58289	0.00116489	down	XP_022820314.1 uncharacterized serine-rich protein C215.13-like isoform X1 [Spodoptera litura]
LOC118266829	-3.68012	9.94394e-06	down	PZC73266.1 hypothetical protein B5X24_HaOG209734 [Helicoverpa armigera]
LOC118266849	-5.05923	3.88994e-33	down	XP_022819319.1 hemocytin [Spodoptera litura]
LOC118266867	1.88354	0.00546679	up	XP_022819347.1 neuferricin homolog [Spodoptera litura]
LOC118266899	1.2643	0.0061325	up	XP_022819846.1 CKLF-like MARVEL transmembrane domain-containing protein 4 [Spodoptera litura]
LOC118266910	2.18491	0.0481829	up	XP_022819923.1 uncharacterized protein LOC111351929 [Spodoptera litura]
LOC118266961	-1.34766	0.0191312	down	XP_022819704.1 cytochrome P450 18a1 [Spodoptera litura]
LOC118266983	1.69496	0.0475807	up	XP_022819321.1 nitric oxide synthase-like protein isoform X2 [Spodoptera litura]
LOC118266985	3.44781	0.0224345	up	XP_022819827.1 uncharacterized protein LOC111351865 isoform X1 [Spodoptera litura]
LOC118266989	-1.38261	0.0447873	down	XP_022820006.1 superoxide dismutase [Cu-Zn]-like [Spodoptera litura]
LOC118266997	-1.46256	0.00630458	down	XP_022820188.1 FGGY carbohydrate kinase domain-containing protein [Spodoptera litura]
LOC118267020	3.47447	1.43346e-08	up	XP_022820136.1 uncharacterized protein LOC111352049 [Spodoptera litura]
LOC118267025	-2.83715	0.0425925	down	XP_022820265.1 zinc carboxypeptidase-like [Spodoptera litura]
LOC118267144	-7.15412	6.01078e-32	down	CAX16638.1 putative C1A cysteine protease precursor [Spodoptera frugiperda]
LOC118267152	3.0102	1.55628e-08	up	PCG66669.1 hypothetical protein B5V51_7376 [Heliothis virescens]
LOC118267154	1.06699	0.0282832	up	XP_022819645.1 uncharacterized protein LOC111351746 [Spodoptera litura]
LOC118267223	1.44115	1.25204e-05	up	XP_022820036.1 tissue alpha-L-fucosidase-like [Spodoptera litura]
LOC118267228	1.1322	0.045515	up	XP_022819884.1 protein singles bar [Spodoptera litura]
LOC118267230	-1.81561	0.00939086	down	XP_022819988.1 superoxide dismutase [Cu-Zn]-like [Spodoptera litura]
LOC118267248	3.15952	3.7274e-07	up	XP_022820203.1 uncharacterized protein LOC111352095 isoform X1 [Spodoptera litura]
LOC118267291	-5.06442	6.76317e-12	down	XP_022820061.1 wnt inhibitory factor 1-like [Spodoptera litura]
LOC118267297	-1.81493	9.94394e-06	down	_
LOC118267298	-4.51116	1.42425e-05	down	XP_022820061.1 wnt inhibitory factor 1-like [Spodoptera litura]
LOC118267364	3.38253	0.031471	up	XP_022826763.1 uncharacterized protein LOC111356588 [Spodoptera litura]
LOC118267381	-1.75761	0.0290631	down	XP_022826623.1 uncharacterized protein LOC111356482 [Spodoptera litura]
LOC118267423	4.9503	1.59232e-08	up	XP_022826446.1 uncharacterized protein LOC111356377 isoform X1 [Spodoptera litura]
LOC118267436	-1.53244	0.0185159	down	XP_022826712.1 uncharacterized protein LOC111356542 [Spodoptera litura]
LOC118267445	4.88927	2.60436e-14	up	XP_022826446.1 uncharacterized protein LOC111356377 isoform X1 [Spodoptera litura]
LOC118267467	-5.93054	0.0372875	down	XP_011555042.1 PREDICTED: putative nuclease HARBI1 [Plutella xylostella]
LOC118267496	1.12388	0.000832346	up	XP_022827182.1 uncharacterized protein LOC111356903 [Spodoptera litura]
LOC118267572	5.36233	6.12193e-05	up	XP_022826688.1 neurogenic locus protein delta-like isoform X1 [Spodoptera litura]
LOC118267606	-6.18638	3.64229e-06	down	_
LOC118267631	1.65741	0.0447873	up	XP_022826431.1 disheveled-associated activator of morphogenesis 1 isoform X1 [Spodoptera litura]
LOC118267638	2.97391	1.8469e-07	up	XP_022827124.1 tubulin polyglutamylase TTLL7 isoform X1 [Spodoptera litura]
LOC118267639	2.33139	0.000417586	up	XP_022827124.1 tubulin polyglutamylase TTLL7 isoform X1 [Spodoptera litura]
LOC118267654	4.28613	0.000975834	up	XP_022826576.1 cell wall protein DAN4-like isoform X1 [Spodoptera litura]
LOC118267709	-3.19134	0.0256641	down	_
LOC118267728	3.06514	4.21612e-08	up	XP_022826463.1 xanthine dehydrogenase 1-like [Spodoptera litura]
LOC118267733	2.1675	0.00229415	up	XP_022826868.1 uncharacterized protein LOC111356653 [Spodoptera litura]
LOC118267741	-3.50684	2.47972e-06	down	XP_022827106.1 fatty acid synthase-like [Spodoptera litura]
LOC118267765	-2.90549	0.0313131	down	XP_022827163.1 xanthine dehydrogenase 1-like [Spodoptera litura]
LOC118267768	2.68915	2.74476e-07	up	XP_022826463.1 xanthine dehydrogenase 1-like [Spodoptera litura]
LOC118267785	-4.29229	1.82311e-05	down	XP_022826714.1 uncharacterized protein LOC111356544 [Spodoptera litura]
LOC118267795	4.11014	0.00913133	up	XP_022826991.1 pro-resilin-like [Spodoptera litura]
LOC118267804	-2.00363	0.000150285	down	XP_022826722.1 uncharacterized protein LOC111356551 [Spodoptera litura]
LOC118267833	2.13465	0.0391143	up	XP_022826974.1 uncharacterized protein LOC111356733 [Spodoptera litura]
LOC118267834	-6.5924	6.65739e-06	down	_
LOC118267836	-4.15046	8.32165e-08	down	PCG67449.1 hypothetical protein B5V51_6399 [Heliothis virescens]
LOC118267839	-4.12584	3.42924e-07	down	PCG67449.1 hypothetical protein B5V51_6399 [Heliothis virescens]
LOC118267884	-2.58268	0.0391143	down	XP_022836124.1 collagenase-like [Spodoptera litura]
LOC118267914	-1.78673	0.0037353	down	XP_022826891.1 4-coumarate--CoA ligase 2-like [Spodoptera litura]
LOC118267950	-3.68089	0.0254897	down	XP_022827045.1 xanthine dehydrogenase-like [Spodoptera litura]
LOC118268003	6.37932	0.000238077	up	XP_022826784.1 uncharacterized protein LOC111356604 [Spodoptera litura]
LOC118268059	-1.35935	0.010227	down	XP_022833035.1 peptide transporter family 1 isoform X1 [Spodoptera litura]
LOC118268083	-6.48431	7.95642e-06	down	XP_022834220.1 lipase 3-like [Spodoptera litura]
LOC118268089	-1.34575	0.00521409	down	XP_022825009.1 aminopeptidase N-like [Spodoptera litura]
LOC118268244	-1.43861	5.12032e-06	down	XP_022825076.1 uncharacterized protein LOC111355428 [Spodoptera litura]
LOC118268250	-1.93551	1.12608e-12	down	XP_022825542.1 formin-like protein 7 [Spodoptera litura]
LOC118268263	-1.05655	0.0376932	down	XP_022825250.1 trypsin delta-like [Spodoptera litura]
LOC118268277	-3.55991	2.12556e-09	down	XP_026738288.1 cuticle protein CP14.6-like [Trichoplusia ni]
LOC118268278	-4.1201	5.10937e-11	down	XP_022825649.1 flexible cuticle protein 12-like [Spodoptera litura]
LOC118268279	-2.18504	0.00640363	down	AAV91346.1 cuticle protein 1 [Lonomia obliqua]
LOC118268295	-2.05643	0.0183912	down	XP_022825369.1 arylsulfatase J-like [Spodoptera litura]
LOC118268296	-1.34353	0.0182087	down	XP_022825451.1 arylsulfatase B-like [Spodoptera litura]
LOC118268300	1.83099	0.0494787	up	XP_022825449.1 venom allergen 5-like [Spodoptera litura]
LOC118268307	-1.30011	0.00203733	down	XP_022825539.1 multiple epidermal growth factor-like domains protein 10 [Spodoptera litura]
LOC118268319	-1.01057	0.0146978	down	XP_022825404.1 vacuolar protein sorting-associated protein 13 isoform X3 [Spodoptera litura]
LOC118268329	1.45645	0.0141774	up	AFK24443.2 spatzle-2, partial [Spodoptera frugiperda]
LOC118268345	-1.14905	0.00101036	down	XP_022825006.1 membrane alanyl aminopeptidase-like [Spodoptera litura]
LOC118268348	-8.25078	9.13114e-07	down	XP_022834220.1 lipase 3-like [Spodoptera litura]
LOC118268349	-2.19048	0.00779635	down	XP_022825013.1 aminopeptidase N-like [Spodoptera litura]
LOC118268354	-1.33924	2.35228e-06	down	XP_022825012.1 membrane alanyl aminopeptidase-like [Spodoptera litura]
LOC118268374	-1.16514	0.00043871	down	XP_022825325.1 putative sodium-dependent multivitamin transporter isoform X1 [Spodoptera litura]
LOC118268402	-3.88549	0.00134151	down	PZC86861.1 hypothetical protein B5X24_HaOG201720 [Helicoverpa armigera]
LOC118268410	1.54525	0.00164605	up	XP_022824959.1 uncharacterized protein LOC111355365 [Spodoptera litura]
LOC118268461	-2.12372	4.94762e-05	down	XP_022825681.1 zinc finger and SCAN domain-containing protein 10-like [Spodoptera litura]
LOC118268537	-1.03774	0.0453144	down	XP_022834840.1 membrane alanyl aminopeptidase-like [Spodoptera litura]
LOC118268597	-1.51185	1.48531e-05	down	XP_026737510.1 angiotensin-converting enzyme-like [Trichoplusia ni]
LOC118268599	-2.74078	0.0087561	down	XP_022825539.1 multiple epidermal growth factor-like domains protein 10 [Spodoptera litura]
LOC118268646	-2.0072	0.00107536	down	XP_022825295.1 arylsulfatase B-like isoform X1 [Spodoptera litura]
LOC118268653	-3.50931	4.26715e-07	down	XP_022825513.1 fibrillin-2-like [Spodoptera litura]
LOC118268654	-3.5935	5.70659e-05	down	XP_022825513.1 fibrillin-2-like [Spodoptera litura]
LOC118268657	-2.79478	1.20791e-08	down	XP_022825541.1 protein draper-like [Spodoptera litura]
LOC118268661	-1.0863	0.00482648	down	XP_022825542.1 formin-like protein 7 [Spodoptera litura]
LOC118268663	-6.01594	3.69425e-05	down	XP_022825545.1 von Willebrand factor D and EGF domain-containing protein-like [Spodoptera litura]
LOC118268763	3.33391	1.50622e-07	up	XP_022814244.1 carboxypeptidase M isoform X2 [Spodoptera litura]
LOC118268796	1.28344	0.0194613	up	XP_022814100.1 26S proteasome non-ATPase regulatory subunit 2 [Spodoptera litura]
LOC118268806	1.7776	0.0139186	up	XP_022814244.1 carboxypeptidase M isoform X2 [Spodoptera litura]
LOC118268821	-1.7224	0.00021477	down	XP_022832697.1 protein henna isoform X1 [Spodoptera litura]
LOC118268880	-2.50278	0.0036982	down	_
LOC118268925	-1.30144	0.0446907	down	PZC79534.1 hypothetical protein B5X24_HaOG216199 [Helicoverpa armigera]
LOC118268926	-1.2286	0.0156401	down	XP_022837757.1 facilitated trehalose transporter Tret1 [Spodoptera litura]
LOC118268943	4.16059	0.000551326	up	XP_022837897.1 uncharacterized protein LOC111365018 [Spodoptera litura]
LOC118268963	-1.10608	2.6347e-06	down	XP_022837963.1 von Willebrand factor A domain-containing protein 8 [Spodoptera litura]
LOC118268965	-3.78933	0.00538539	down	XP_022814215.1 uncharacterized protein LOC111348002 [Spodoptera litura]
LOC118268968	-1.59684	0.000936634	down	XP_022832549.1 anion exchange protein 3 isoform X1 [Spodoptera litura]
LOC118269024	2.33673	0.014127	up	EGI66603.1 FLJ37770-like protein, partial [Acromyrmex echinatior]
LOC118269030	1.47183	0.0222056	up	XP_022832363.1 WD repeat-containing protein 47 isoform X1 [Spodoptera litura]
LOC118269052	-1.15249	0.0117617	down	XP_022837751.1 protein real-time, partial [Spodoptera litura]
LOC118269106	-1.85215	0.0287837	down	XP_022814084.1 mucin-5AC isoform X2 [Spodoptera litura]
LOC118269163	1.86212	0.0201465	up	XP_022813898.1 uncharacterized protein LOC111347782 [Spodoptera litura]
LOC118269173	-1.22723	0.0140819	down	XP_022814135.1 pyridoxal kinase [Spodoptera litura]
LOC118269176	-2.96063	0.00133794	down	XP_022813954.1 4-hydroxyphenylpyruvate dioxygenase-like [Spodoptera litura]
LOC118269185	1.61601	0.000302926	up	XP_022814217.1 serine--pyruvate aminotransferase, mitochondrial-like [Spodoptera litura]
LOC118269207	-1.18385	0.000192575	down	XP_021199870.1 nitrogen permease regulator 2-like protein [Helicoverpa armigera]
LOC118269212	1.97684	0.00220834	up	XP_022813944.1 uncharacterized protein LOC111347813 [Spodoptera litura]
LOC118269231	-2.07409	2.68961e-08	down	XP_022838004.1 myosin-IA isoform X1 [Spodoptera litura]
LOC118269232	-1.00973	0.000430982	down	XP_022813878.1 SWI/SNF-related matrix-associated actin-dependent regulator of chromatin subfamily A containing DEAD/H box 1 homolog [Spodoptera litura]
LOC118269310	-2.27296	0.00650233	down	_
LOC118269378	-3.19135	4.63042e-07	down	XP_022814060.1 cuticle protein CP14.6-like [Spodoptera litura]
LOC118269417	-1.30618	0.0197351	down	XP_022814180.1 UNC93-like protein [Spodoptera litura]
LOC118269434	-1.34143	0.00434729	down	XP_022814231.1 larval cuticle protein LCP-14-like [Spodoptera litura]
LOC118269437	-3.92008	7.53915e-16	down	XP_022813871.1 alkaline phosphatase, tissue-nonspecific isozyme-like [Spodoptera litura]
LOC118269443	-3.09408	0.000524813	down	XP_022814059.1 larval cuticle protein LCP-17-like [Spodoptera litura]
LOC118269458	-3.25044	1.06438e-07	down	XP_022814059.1 larval cuticle protein LCP-17-like [Spodoptera litura]
LOC118269475	-3.14362	0.000524464	down	XP_022813954.1 4-hydroxyphenylpyruvate dioxygenase-like [Spodoptera litura]
LOC118269492	3.77932	5.33678e-14	up	XP_022814243.1 carboxypeptidase M isoform X1 [Spodoptera litura]
LOC118269541	-1.39608	0.00411338	down	XP_022826166.1 solute carrier family 46 member 3-like [Spodoptera litura]
LOC118269578	-1.23714	0.00083039	down	XP_022825749.1 NADP-dependent malic enzyme-like isoform X1 [Spodoptera litura]
LOC118269584	-2.63606	0.000538871	down	XP_022825832.1 soluble guanylate cyclase 89Db-like [Spodoptera litura]
LOC118269597	1.61442	0.0370207	up	XP_022826217.1 uncharacterized protein LOC111356177 [Spodoptera litura]
LOC118269610	1.59796	0.0404084	up	XP_022826218.1 uncharacterized protein LOC111356178 [Spodoptera litura]
LOC118269619	1.09072	0.0234911	up	XP_022825897.1 uncharacterized protein LOC111355965 [Spodoptera litura]
LOC118269638	1.35255	0.00799536	up	XP_022834764.1 chromatin accessibility complex protein 1 [Spodoptera litura]
LOC118269739	4.36153	4.06858e-09	up	XP_022825984.1 trypsin-like isoform X1 [Spodoptera litura]
LOC118269751	-1.31576	0.031471	down	XP_022826064.1 scolexin B isoform X1 [Spodoptera litura]
LOC118269766	-1.59082	0.0488618	down	XP_022826373.1 uncharacterized protein LOC111356304 [Spodoptera litura]
LOC118269800	-4.37164	0.000409505	down	_
LOC118269819	-1.67622	0.00016225	down	XP_022826034.1 homeotic protein labial-like [Spodoptera litura]
LOC118269824	-3.08937	8.11132e-43	down	XP_022826163.1 carboxylesterase 4A isoform X1 [Spodoptera litura]
LOC118269840	1.01458	0.0186197	up	XP_022826177.1 suppressor of lurcher protein 1 [Spodoptera litura]
LOC118269902	-2.11358	0.0255661	down	XP_022825948.1 eclosion hormone [Spodoptera litura]
LOC118269907	-1.71034	0.0241635	down	XP_022826110.1 uncharacterized protein LOC111356098 [Spodoptera litura]
LOC118269909	-2.9367	0.000737175	down	XP_022826331.1 uncharacterized protein LOC111356265 [Spodoptera litura]
LOC118269910	-2.54775	1.17752e-09	down	XP_021185615.1 17-beta-hydroxysteroid dehydrogenase 13-like isoform X2 [Helicoverpa armigera]
LOC118269922	-7.40195	9.33234e-07	down	XP_022825758.1 acyl-CoA Delta(11) desaturase-like [Spodoptera litura]
LOC118269932	-2.65238	0.000166332	down	XP_022822372.1 17-beta-hydroxysteroid dehydrogenase 13-like isoform X1 [Spodoptera litura]
LOC118269941	4.53331	1.97836e-06	up	XP_022826194.1 cadherin-89D isoform X1 [Spodoptera litura]
LOC118269943	-1.07755	0.00390251	down	XP_022826301.1 transmembrane protein 135-like [Spodoptera litura]
LOC118269963	2.67795	0.000378714	up	XP_022834036.1 synaptic vesicle glycoprotein 2B-like [Spodoptera litura]
LOC118269964	1.85509	0.00291591	up	XP_022827440.1 scavenger receptor class B member 1-like [Spodoptera litura]
LOC118269969	-1.64266	0.012209	down	XP_022826187.1 putative transporter svop-1 [Spodoptera litura]
LOC118269980	2.8195	0.0197499	up	XP_022825776.1 uncharacterized protein LOC111355902 [Spodoptera litura]
LOC118269986	-2.64204	0.000680103	down	XP_022825831.1 vegetative cell wall protein gp1-like [Spodoptera litura]
LOC118270002	-1.14075	0.0221904	down	XP_022825936.1 peroxisomal membrane protein 11C-like [Spodoptera litura]
LOC118270054	6.07208	1.1789e-08	up	XP_022826130.1 uncharacterized protein LOC111356111 [Spodoptera litura]
LOC118270083	2.9401	0.00650233	up	XP_022826383.1 transmembrane protease serine 9-like [Spodoptera litura]
LOC118270203	-2.12083	1.48531e-05	down	XP_022827388.1 mucin-5AC-like isoform X3 [Spodoptera litura]
LOC118270204	-1.2651	0.0399298	down	XP_022827259.1 glycerol-3-phosphate acyltransferase 1, mitochondrial isoform X2 [Spodoptera litura]
LOC118270215	3.20494	0.00298921	up	XP_022827525.1 cilia- and flagella-associated protein 206-like [Spodoptera litura]
LOC118270243	-1.10793	0.002747	down	XP_022827256.1 glycerol-3-phosphate acyltransferase 1, mitochondrial isoform X1 [Spodoptera litura]
LOC118270248	-4.46722	1.92819e-07	down	XP_021196746.1 uncharacterized protein LOC110380914 [Helicoverpa armigera]
LOC118270257	-3.81728	5.49904e-05	down	XP_021196746.1 uncharacterized protein LOC110380914 [Helicoverpa armigera]
LOC118270302	-2.65018	0.0198339	down	XP_022827499.1 attacin-A-like [Spodoptera litura]
LOC118270307	-2.0617	0.0034014	down	XP_022827492.1 cytochrome P450 4d8-like [Spodoptera litura]
LOC118270337	-1.63929	0.0119634	down	XP_022827411.1 ABC transporter G family member 20 [Spodoptera litura]
LOC118270342	-2.01804	0.00972685	down	XP_022827411.1 ABC transporter G family member 20 [Spodoptera litura]
LOC118270360	-1.99866	0.00277197	down	XP_022827349.1 C-type mannose receptor 2-like [Spodoptera litura]
LOC118270377	-1.25688	0.0361286	down	XP_022827693.1 facilitated trehalose transporter Tret1-like [Spodoptera litura]
LOC118270392	-2.38374	0.0156449	down	XP_022827348.1 facilitated trehalose transporter Tret1-like [Spodoptera litura]
LOC118270399	5.02936	9.25888e-05	up	XP_022827703.1 uncharacterized protein LOC111357307 [Spodoptera litura]
LOC118270408	3.0572	0.000325897	up	XP_022827513.1 uncharacterized protein LOC111357161 isoform X1 [Spodoptera litura]
LOC118270430	2.30875	0.00226563	up	XP_022834807.1 sodium-coupled monocarboxylate transporter 1 [Spodoptera litura]
LOC118270432	3.80452	0.00562433	up	XP_022827651.1 uncharacterized protein LOC111357266 [Spodoptera litura]
LOC118270436	-1.07838	0.0117934	down	AFX60114.1 nuclear receptor HR96 variant 1 [Spodoptera frugiperda]
LOC118270439	1.71614	0.0226206	up	XP_022827708.1 spermatogenesis-defective protein 39 homolog [Spodoptera litura]
LOC118270476	5.00989	0.00194535	up	XP_022827745.1 uncharacterized protein LOC111357340 [Spodoptera litura]
LOC118270487	4.29369	0.000465114	up	XP_022827575.1 uncharacterized protein LOC111357207 [Spodoptera litura]
LOC118270489	-1.05811	0.002747	down	XP_022822346.1 kinesin-like protein KIF13A isoform X5 [Spodoptera litura]
LOC118270503	6.15723	1.97836e-06	up	XP_026734645.1 uncharacterized protein LOC113498716 [Trichoplusia ni]
LOC118270510	9.54779	5.63622e-12	up	XP_022827627.1 uncharacterized protein LOC111357243 [Spodoptera litura]
LOC118270513	5.75032	0.0430364	up	XP_022827556.1 uncharacterized protein LOC111357194 isoform X1 [Spodoptera litura]
LOC118270517	7.44529	1.04174e-12	up	XP_026734645.1 uncharacterized protein LOC113498716 [Trichoplusia ni]
LOC118270519	-1.68751	0.00129377	down	XP_022827694.1 equilibrative nucleoside transporter 1 [Spodoptera litura]
LOC118270525	2.62607	0.0115175	up	XP_022827434.1 uncharacterized protein LOC111357105 isoform X3 [Spodoptera litura]
LOC118270528	6.06226	3.34495e-05	up	XP_022827491.1 uncharacterized protein LOC111357141 [Spodoptera litura]
LOC118270546	5.36641	0.00132423	up	XP_022827491.1 uncharacterized protein LOC111357141 [Spodoptera litura]
LOC118270598	6.87607	1.87126e-07	up	XP_022822506.1 histone-lysine N-methyltransferase SETD1B-like [Spodoptera litura]
LOC118270626	2.59317	0.000195615	up	XP_022827513.1 uncharacterized protein LOC111357161 isoform X1 [Spodoptera litura]
LOC118270652	-3.77052	0.00403828	down	XP_022827344.1 facilitated trehalose transporter Tret1-like [Spodoptera litura]
LOC118270655	10.4641	2.04962e-12	up	XP_022827573.1 uncharacterized protein LOC111357206 [Spodoptera litura]
LOC118270676	9.90802	3.66813e-33	up	XP_022827627.1 uncharacterized protein LOC111357243 [Spodoptera litura]
LOC118270695	-2.51315	0.0208241	down	XP_022827248.1 uncharacterized protein LOC111356994 [Spodoptera litura]
LOC118270718	-1.9612	0.031471	down	XP_022827248.1 uncharacterized protein LOC111356994 [Spodoptera litura]
LOC118270722	4.39725	0.00226828	up	XP_022821903.1 fibroin heavy chain-like [Spodoptera litura]
LOC118270727	3.94521	0.00182909	up	XP_022827575.1 uncharacterized protein LOC111357207 [Spodoptera litura]
LOC118270728	-2.42641	0.000868058	down	XP_022827492.1 cytochrome P450 4d8-like [Spodoptera litura]
LOC118270733	3.90663	0.0193166	up	XP_022821902.1 fibroin heavy chain-like [Spodoptera litura]
LOC118270745	5.41183	3.0731e-06	up	XP_022827703.1 uncharacterized protein LOC111357307 [Spodoptera litura]
LOC118270760	5.83716	4.92161e-08	up	XP_022827625.1 uncharacterized protein LOC111357241 [Spodoptera litura]
LOC118270773	-1.31907	0.0190825	down	XP_022827348.1 facilitated trehalose transporter Tret1-like [Spodoptera litura]
LOC118270784	5.65133	6.12496e-22	up	XP_022827732.1 uncharacterized protein LOC111357330 [Spodoptera litura]
LOC118270786	5.41196	7.09149e-05	up	XP_022827672.1 uncharacterized protein LOC111357282 [Spodoptera litura]
LOC118270787	4.11631	1.18227e-08	up	XP_022827732.1 uncharacterized protein LOC111357330 [Spodoptera litura]
LOC118270788	5.59432	6.34166e-06	up	XP_022827625.1 uncharacterized protein LOC111357241 [Spodoptera litura]
LOC118270804	3.89147	0.0218555	up	XP_022821903.1 fibroin heavy chain-like [Spodoptera litura]
LOC118270805	5.8012	9.94394e-06	up	XP_022827672.1 uncharacterized protein LOC111357282 [Spodoptera litura]
LOC118270819	4.35924	0.00041112	up	XP_022827651.1 uncharacterized protein LOC111357266 [Spodoptera litura]
LOC118270839	-2.20011	0.0479302	down	XP_022827204.1 mushroom body large-type Kenyon cell-specific protein 1 [Spodoptera litura]
LOC118270841	10.1326	1.39077e-15	up	XP_022827573.1 uncharacterized protein LOC111357206 [Spodoptera litura]
LOC118270842	7.3414	6.69421e-08	up	XP_022827646.1 uncharacterized protein LOC111357260 [Spodoptera litura]
LOC118270845	-1.85683	0.000406578	down	XP_022827349.1 C-type mannose receptor 2-like [Spodoptera litura]
LOC118270885	2.7189	0.00800293	up	XP_022821796.1 ankyrin repeat domain-containing protein 11-like [Spodoptera litura]
LOC118271015	-7.42631	9.75303e-07	down	_
LOC118271043	4.19803	0.0014264	up	XP_022822319.1 uncharacterized protein DDB_G0290587 [Spodoptera litura]
LOC118271079	-1.56802	0.0315527	down	XP_022823535.1 WD repeat domain phosphoinositide-interacting protein 4-like [Spodoptera litura]
LOC118271090	-1.77972	0.0215693	down	XP_022823716.1 torso-like protein [Spodoptera litura]
LOC118271122	-2.62625	1.89996e-05	down	XP_022823633.1 torso-like protein isoform X1 [Spodoptera litura]
LOC118271138	-4.43434	0.000714942	down	XP_022823642.1 acetylcholine receptor subunit beta-like [Spodoptera litura]
LOC118271203	-2.47507	9.43802e-06	down	XP_022823633.1 torso-like protein isoform X1 [Spodoptera litura]
LOC118271205	-1.35867	0.0372192	down	XP_022823716.1 torso-like protein [Spodoptera litura]
LOC118271238	-3.83769	0.000340444	down	_
LOC118271251	-2.66887	9.53123e-05	down	ASO98050.1 cytochrome p450 CYP301B1 [Spodoptera exigua]
LOC118271261	2.30246	7.02708e-07	up	XP_022823898.1 lysoplasmalogenase-like [Spodoptera litura]
LOC118271309	-1.05775	0.0369433	down	XP_022823740.1 uncharacterized protein LOC111354492 [Spodoptera litura]
LOC118271377	1.14241	0.00149018	up	XP_022823592.1 uncharacterized protein LOC111354385 [Spodoptera litura]
LOC118271416	2.06186	0.000117605	up	XP_022823577.1 hemicentin-2-like isoform X2 [Spodoptera litura]
LOC118271481	1.64838	0.0416744	up	XP_022823832.1 uncharacterized protein LOC111354542 [Spodoptera litura]
LOC118271484	-2.83269	1.08649e-09	down	PCG79971.1 hypothetical protein B5V51_12882 [Heliothis virescens]
LOC118271498	-2.1233	0.0204912	down	XP_022823388.1 uncharacterized protein LOC111354274 [Spodoptera litura]
LOC118271499	-2.46904	0.00835273	down	XP_022823388.1 uncharacterized protein LOC111354274 [Spodoptera litura]
LOC118271571	-1.3552	0.0334681	down	XP_022821383.1 facilitated trehalose transporter Tret1-like [Spodoptera litura]
LOC118271584	1.75005	2.62238e-13	up	XP_022823012.1 graves disease carrier protein homolog [Spodoptera litura]
LOC118271589	-1.86251	0.0455014	down	XP_022835149.1 uncharacterized protein LOC111362666 isoform X1 [Spodoptera litura]
LOC118271608	-3.04558	2.13949e-06	down	XP_022823319.1 sodium-coupled neutral amino acid transporter 9 homolog isoform X1 [Spodoptera litura]
LOC118271630	-1.30173	0.0293397	down	XP_022823183.1 estradiol 17-beta-dehydrogenase 11-like [Spodoptera litura]
LOC118271635	-2.03969	0.00169724	down	XP_026744937.1 serine protease inhibitor Kazal-type 1-like [Trichoplusia ni]
LOC118271670	-2.07409	0.00799384	down	XP_022823116.1 Ig-like and fibronectin type-III domain-containing protein 1 [Spodoptera litura]
LOC118271691	1.13873	0.0479302	up	XP_022822794.1 sialin-like isoform X2 [Spodoptera litura]
LOC118271763	-1.19966	0.00193185	down	XP_022822672.1 beta-1,4-N-acetylgalactosaminyltransferase bre-4-like [Spodoptera litura]
LOC118271829	-1.27623	0.0253793	down	XP_022823011.1 uncharacterized protein LOC111353992 [Spodoptera litura]
LOC118271885	-1.8438	0.000239021	down	XP_022822620.1 ski oncogene [Spodoptera litura]
LOC118271913	3.49048	0.00960316	up	XP_022822850.1 carboxypeptidase B-like [Spodoptera litura]
LOC118271940	-1.73211	0.000571517	down	XP_022823164.1 lysozyme-like [Spodoptera litura]
LOC118271959	1.90911	0.00375521	up	XP_022822906.1 runt-related transcription factor 1 [Spodoptera litura]
LOC118271971	2.25897	6.71078e-06	up	XP_022822997.1 epidermal retinol dehydrogenase 2-like [Spodoptera litura]
LOC118271974	3.43018	0.00824931	up	XP_022822850.1 carboxypeptidase B-like [Spodoptera litura]
LOC118271996	1.27857	0.0163608	up	XP_022823279.1 uncharacterized protein LOC111354178 [Spodoptera litura]
LOC118272032	1.03709	0.00835273	up	XP_022822808.1 ubiA prenyltransferase domain-containing protein 1 homolog [Spodoptera litura]
LOC118272043	1.85095	0.0445307	up	XP_022823171.1 fatty-acid amide hydrolase 2-like [Spodoptera litura]
LOC118272066	-1.91273	0.000237503	down	XP_022822692.1 protein gustavus isoform X1 [Spodoptera litura]
LOC118272073	3.90087	5.09185e-05	up	XP_022823277.1 protein spaetzle 4 isoform X1 [Spodoptera litura]
LOC118272088	2.84774	0.000697345	up	XP_022822823.1 uncharacterized protein LOC111353857 [Spodoptera litura]
LOC118272089	1.95964	0.000234594	up	XP_021194420.1 carboxylesterase 1E [Helicoverpa armigera]
LOC118272110	1.19741	0.0243903	up	XP_026745234.1 calpain-11-like isoform X2 [Trichoplusia ni]
LOC118272148	-2.75905	1.75535e-05	down	XP_022835155.1 cGMP-dependent protein kinase, isozyme 2 forms cD4/T1/T3A/T3B-like isoform X2 [Spodoptera litura]
LOC118272166	-1.26025	0.000257122	down	XP_022822685.1 PR domain zinc finger protein 16-like isoform X1 [Spodoptera litura]
LOC118272191	1.723	0.00315019	up	XP_022822751.1 diphosphomevalonate decarboxylase [Spodoptera litura]
LOC118272197	2.11387	1.08391e-07	up	XP_022823012.1 graves disease carrier protein homolog [Spodoptera litura]
LOC118272210	-5.48766	0.0194182	down	XP_022835151.1 von Willebrand factor-like [Spodoptera litura]
LOC118272238	-2.35035	0.00559066	down	XP_022835150.1 uncharacterized protein LOC111362666 isoform X2 [Spodoptera litura]
LOC118272241	-2.38371	0.0215693	down	XP_022823299.1 low density lipoprotein receptor adapter protein 1-B-like [Spodoptera litura]
LOC118272317	1.219	0.0026076	up	XP_022830196.1 protein trapped in endoderm-1-like isoform X1 [Spodoptera litura]
LOC118272366	-4.50668	1.29503e-09	down	NP_001166769.1 cuticular protein hypothetical 8 precursor [Bombyx mori]
LOC118272390	3.05032	3.03568e-11	up	XP_022834747.1 retinol dehydrogenase 11-like [Spodoptera litura]
LOC118272394	-8.35375	1.07575e-12	down	XP_026733750.1 elongation of very long chain fatty acids protein 1-like [Trichoplusia ni]
LOC118272408	2.23282	0.0208241	up	XP_022830099.1 uncharacterized protein LOC111358933 isoform X2 [Spodoptera litura]
LOC118272417	1.04515	0.000741066	up	XP_022829854.1 tyrosine-protein kinase Src64B [Spodoptera litura]
LOC118272531	3.648	8.47155e-05	up	XP_022821894.1 uncharacterized protein LOC111353203 [Spodoptera litura]
LOC118272618	-2.34413	1.15446e-10	down	XP_022829962.1 multidrug resistance-associated protein 4-like [Spodoptera litura]
LOC118272637	1.88031	0.0292886	up	XP_022830486.1 uncharacterized protein LOC111359247 [Spodoptera litura]
LOC118272659	-6.02399	2.34637e-08	down	XP_022830339.1 pupal cuticle protein C1B-like [Spodoptera litura]
LOC118272663	2.133	0.00110734	up	XP_022830085.1 histamine H2 receptor [Spodoptera litura]
LOC118272697	1.06441	0.0185159	up	XP_021188769.1 C-Maf-inducing protein-like [Helicoverpa armigera]
LOC118272743	-6.55256	0.0223748	down	_
LOC118272764	1.70367	0.00167324	up	XP_022829750.1 ras guanine nucleotide exchange factor R isoform X1 [Spodoptera litura]
LOC118272785	-6.67967	9.13114e-07	down	XP_022830133.1 pupal cuticle protein C1B-like [Spodoptera litura]
LOC118272786	-6.65004	5.09979e-11	down	XP_026727270.1 pupal cuticle protein C1B-like [Trichoplusia ni]
LOC118272787	-3.5261	0.000715579	down	_
LOC118272832	-8.20832	8.12736e-12	down	XP_026733750.1 elongation of very long chain fatty acids protein 1-like [Trichoplusia ni]
LOC118272834	-3.16207	0.00047695	down	XP_021181595.1 calphotin-like [Helicoverpa armigera]
LOC118272876	-5.42851	0.000110004	down	XP_022830400.1 cuticle protein 16.5 [Spodoptera litura]
LOC118272877	-6.84628	7.56686e-08	down	PZC84240.1 hypothetical protein B5X24_HaOG205435 [Helicoverpa armigera]
LOC118272903	-4.29576	4.97326e-05	down	NP_001166769.1 cuticular protein hypothetical 8 precursor [Bombyx mori]
LOC118272929	1.80201	0.00643115	up	XP_022830207.1 heparan sulfate 2-O-sulfotransferase pipe [Spodoptera litura]
LOC118272996	-2.22032	0.00121624	down	XP_022820788.1 aromatic-L-amino-acid decarboxylase [Spodoptera litura]
LOC118273000	1.87372	1.87514e-05	up	XP_022820388.1 uncharacterized protein LOC111352227 [Spodoptera litura]
LOC118273002	1.01348	0.00232371	up	XP_021191263.1 tetraspanin-7-like [Helicoverpa armigera]
LOC118273006	1.34398	1.34521e-05	up	XP_022820804.1 integrin beta-PS-like [Spodoptera litura]
LOC118273013	4.46173	1.69718e-05	up	XP_022820556.1 vasorin isoform X1 [Spodoptera litura]
LOC118273020	-1.28127	0.0334186	down	XP_022833958.1 collagen alpha-1(IV) chain-like [Spodoptera litura]
LOC118273067	6.99007	0.002747	up	XP_022822319.1 uncharacterized protein DDB_G0290587 [Spodoptera litura]
LOC118273114	-1.11651	0.00032799	down	XP_022820693.1 maestro heat-like repeat-containing protein family member 1 [Spodoptera litura]
LOC118273118	1.24337	0.00129398	up	XP_022820594.1 uncharacterized protein LOC111352352 [Spodoptera litura]
LOC118273121	-1.14994	3.34185e-05	down	XP_022820505.1 endonuclease/exonuclease/phosphatase family domain-containing protein 1-like isoform X1 [Spodoptera litura]
LOC118273134	3.64311	0.0110695	up	XP_022821877.1 uncharacterized protein LOC111353190 [Spodoptera litura]
LOC118273153	-1.57254	0.000645475	down	XP_022821104.1 venom serine carboxypeptidase-like [Spodoptera litura]
LOC118273243	3.18462	0.00403903	up	XP_022834187.1 myb-like protein AA [Spodoptera litura]
LOC118273270	1.17663	0.0102539	up	XP_022834367.1 zinc transporter ZIP10 [Spodoptera litura]
LOC118273305	1.38937	0.000791127	up	_
LOC118273323	-2.11268	0.000145313	down	XP_022820874.1 uncharacterized protein LOC111352552 [Spodoptera litura]
LOC118273341	-1.34544	0.00134151	down	XP_022820486.1 lysosomal thioesterase PPT2 homolog isoform X1 [Spodoptera litura]
LOC118273355	3.79539	3.40559e-06	up	XP_021200474.1 uncharacterized protein LOC110383860 [Helicoverpa armigera]
LOC118273361	3.80959	0.000111097	up	XP_022821878.1 uncharacterized protein LOC111353191 [Spodoptera litura]
LOC118273406	1.63843	0.016986	up	XP_022820542.1 alpha-methyldopa hypersensitive protein-like [Spodoptera litura]
LOC118273465	-4.58264	4.34826e-06	down	AMQ46017.1 cuticular protein RR-2 motif 63 isoform-1 [Spodoptera exigua]
LOC118273466	-5.39884	3.16825e-10	down	AMQ46017.1 cuticular protein RR-2 motif 63 isoform-1 [Spodoptera exigua]
LOC118273467	-1.22539	0.0200702	down	XP_022820826.1 carbohydrate sulfotransferase 11 [Spodoptera litura]
LOC118273472	-1.66223	0.00120108	down	XP_022821058.1 uncharacterized protein LOC111352680 [Spodoptera litura]
LOC118273505	1.71972	0.020425	up	XP_022821110.1 venom dipeptidyl peptidase 4-like [Spodoptera litura]
LOC118273542	-2.24086	0.00179748	down	XP_022820967.1 alpha-tocopherol transfer protein-like isoform X1 [Spodoptera litura]
LOC118273544	-2.14154	0.0133843	down	XP_022820967.1 alpha-tocopherol transfer protein-like isoform X1 [Spodoptera litura]
LOC118273546	-2.4243	1.05818e-05	down	XP_022820997.1 alpha-tocopherol transfer protein-like isoform X1 [Spodoptera litura]
LOC118273547	1.77688	0.0361821	up	XP_022821051.1 alpha-tocopherol transfer protein [Spodoptera litura]
LOC118273554	-1.51699	0.0109945	down	XP_026737725.1 uncharacterized protein LOC113500966 [Trichoplusia ni]
LOC118273573	1.11503	0.0113616	up	XP_022821130.1 U2 small nuclear ribonucleoprotein auxiliary factor 35 kDa subunit-related protein 2 [Spodoptera litura]
LOC118273577	-1.00944	0.0061325	down	XP_022821020.1 sodium/potassium-transporting ATPase subunit beta-1-like [Spodoptera litura]
LOC118273606	-4.04983	9.75948e-09	down	XP_022820832.1 putative defense protein Hdd11 [Spodoptera litura]
LOC118273617	4.90815	0.00118457	up	PCG68639.1 hypothetical protein B5V51_5006 [Heliothis virescens]
LOC118273698	-1.38416	2.41396e-06	down	XP_022820828.1 androgen-dependent TFPI-regulating protein-like [Spodoptera litura]
LOC118273704	-1.73693	0.0245798	down	XP_022822472.1 uncharacterized protein LOC111353579 [Spodoptera litura]
LOC118273734	1.40978	0.00898188	up	XP_022820461.1 ral guanine nucleotide dissociation stimulator isoform X1 [Spodoptera litura]
LOC118273756	1.65247	0.00862565	up	XP_022834681.1 uncharacterized protein LOC111362271 [Spodoptera litura]
LOC118273806	1.33705	0.0271674	up	XP_022824552.1 dolichol-phosphate mannosyltransferase subunit 3 [Spodoptera litura]
LOC118273854	-4.1878	0.000177873	down	NP_001166769.1 cuticular protein hypothetical 8 precursor [Bombyx mori]
LOC118273855	-4.66607	5.05643e-06	down	NP_001166769.1 cuticular protein hypothetical 8 precursor [Bombyx mori]
LOC118273869	-5.44293	0.000497328	down	_
LOC118273878	4.60829	4.4738e-06	up	XP_022824936.1 mucin-3A [Spodoptera litura]
LOC118273956	-1.06199	0.0144763	down	XP_022824387.1 uncharacterized protein LOC111354955 [Spodoptera litura]
LOC118273996	-3.88853	5.56393e-07	down	XP_021201106.1 mucin-5AC-like [Helicoverpa armigera]
LOC118274026	4.37683	0.000104343	up	XP_022824824.1 uncharacterized protein LOC111355274 [Spodoptera litura]
LOC118274027	3.94149	0.00352606	up	XP_022824828.1 uncharacterized protein LOC111355278 [Spodoptera litura]
LOC118274034	4.44724	0.0247973	up	XP_022824294.1 uncharacterized protein LOC111354903 [Spodoptera litura]
LOC118274079	-5.30531	8.03737e-07	down	XP_022824696.1 retinol dehydrogenase 12-like [Spodoptera litura]
LOC118274094	1.42602	0.0156449	up	XP_022824615.1 cytochrome P450 6B6-like [Spodoptera litura]
LOC118274095	-3.43409	1.24507e-08	down	XP_022824876.1 counting factor associated protein D-like [Spodoptera litura]
LOC118274121	2.87433	5.15831e-05	up	XP_022824664.1 cell wall protein DAN4-like [Spodoptera litura]
LOC118274129	4.44687	2.16909e-05	up	XP_022824824.1 uncharacterized protein LOC111355274 [Spodoptera litura]
LOC118274135	-5.22779	0.00147178	down	XP_022824588.1 cuticle protein 18.6-like [Spodoptera litura]
LOC118274138	-4.75114	0.00798174	down	XP_022824588.1 cuticle protein 18.6-like [Spodoptera litura]
LOC118274176	4.3655	0.00300447	up	XP_022824294.1 uncharacterized protein LOC111354903 [Spodoptera litura]
LOC118274215	2.91431	0.000366457	up	XP_022824374.1 adhesive plaque matrix protein-like [Spodoptera litura]
LOC118274225	1.70925	0.0391143	up	XP_022824739.1 brachyurin-like [Spodoptera litura]
LOC118274228	5.1804	0.000234594	up	XP_022824823.1 uncharacterized protein LOC111355273 [Spodoptera litura]
LOC118274253	1.06808	0.0379788	up	XP_022824589.1 uncharacterized protein LOC111355096 [Spodoptera litura]
LOC118274288	-1.19326	0.0282136	down	XP_022824632.1 alpha-tocopherol transfer protein-like [Spodoptera litura]
LOC118274293	-2.89548	0.000637378	down	XP_022824536.1 keratin-associated protein 19-2-like [Spodoptera litura]
LOC118274301	1.02709	0.000741066	up	XP_022824738.1 m7GpppN-mRNA hydrolase [Spodoptera litura]
LOC118274319	1.17065	0.0131887	up	XP_022822089.1 uncharacterized protein LOC111353341 [Spodoptera litura]
LOC118274334	-1.73199	0.0155957	down	XP_022830347.1 calphotin-like [Spodoptera litura]
LOC118274356	1.42158	0.00870639	up	XP_022824805.1 sorbitol dehydrogenase-like [Spodoptera litura]
LOC118274363	5.48091	4.71175e-05	up	XP_022824758.1 uncharacterized protein LOC111355215 [Spodoptera litura]
LOC118274366	3.70137	0.000327096	up	XP_022824828.1 uncharacterized protein LOC111355278 [Spodoptera litura]
LOC118274367	4.23611	0.00172034	up	XP_022824826.1 uncharacterized protein LOC111355276 [Spodoptera litura]
LOC118274368	3.5901	0.0156647	up	XP_022824825.1 uncharacterized protein LOC111355275 [Spodoptera litura]
LOC118274369	4.16865	0.0139186	up	XP_022824823.1 uncharacterized protein LOC111355273 [Spodoptera litura]
LOC118274370	5.58261	0.0152832	up	XP_022824758.1 uncharacterized protein LOC111355215 [Spodoptera litura]
LOC118274372	6.09789	0.00023582	up	XP_022824827.1 uncharacterized protein LOC111355277 [Spodoptera litura]
LOC118274373	6.67832	0.000313702	up	XP_022824826.1 uncharacterized protein LOC111355276 [Spodoptera litura]
LOC118274402	-3.4671	0.000166792	down	XP_022824536.1 keratin-associated protein 19-2-like [Spodoptera litura]
LOC118274408	-1.62328	0.00545531	down	XP_022824818.1 uncharacterized protein LOC111355269 [Spodoptera litura]
LOC118274441	-1.13311	0.0173838	down	XP_022832071.1 5'-AMP-activated protein kinase catalytic subunit alpha-2 isoform X2 [Spodoptera litura]
LOC118274442	1.58213	0.00913133	up	XP_022821993.1 galanin receptor type 3 [Spodoptera litura]
LOC118274454	-1.12538	0.0164678	down	XP_022831342.1 protein I'm not dead yet [Spodoptera litura]
LOC118274473	2.74471	5.6443e-05	up	XP_022832108.1 uncharacterized protein LOC111360414 [Spodoptera litura]
LOC118274553	-5.66958	5.27558e-25	down	ABB92835.1 prophenoloxidase subunit 2 [Spodoptera frugiperda]
LOC118274591	1.24567	0.000221808	up	XP_022821630.1 solute carrier family 12 member 4 isoform X3 [Spodoptera litura]
LOC118274598	2.45512	0.000222093	up	XP_022832108.1 uncharacterized protein LOC111360414 [Spodoptera litura]
LOC118274623	1.86906	0.0109181	up	XP_022821674.1 trypsin, alkaline C-like [Spodoptera litura]
LOC118274648	3.36833	1.31715e-05	up	XP_022831655.1 glucose dehydrogenase [FAD, quinone]-like [Spodoptera litura]
LOC118274653	2.87274	0.00276983	up	XP_022831986.1 glucose dehydrogenase [FAD, quinone] [Spodoptera litura]
LOC118274655	-4.90585	1.32811e-06	down	XP_022832084.1 glucose dehydrogenase [FAD, quinone]-like [Spodoptera litura]
LOC118274673	1.44617	0.00191619	up	XP_022831960.1 apolipoprotein D-like [Spodoptera litura]
LOC118274687	-1.67622	0.000234594	down	XP_022832102.1 apoptosis-inducing factor 3 isoform X1 [Spodoptera litura]
LOC118274702	-3.75328	7.58254e-05	down	XP_022832034.1 uncharacterized protein LOC111360364 [Spodoptera litura]
LOC118274704	-1.45524	0.00047744	down	XP_022831811.1 cuticle protein 16.8-like [Spodoptera litura]
LOC118274705	-1.43011	0.0200248	down	XP_022831810.1 clavesin-1-like [Spodoptera litura]
LOC118274730	-4.00104	0.000277275	down	XP_022831981.1 pupal cuticle protein-like [Spodoptera litura]
LOC118274740	1.3971	0.00468741	up	XP_022821654.1 trypsin CFT-1-like [Spodoptera litura]
LOC118274755	-3.17773	0.0390051	down	XP_022832018.1 alpha-tocopherol transfer protein-like [Spodoptera litura]
LOC118274761	-2.9085	3.45731e-06	down	XP_022832018.1 alpha-tocopherol transfer protein-like [Spodoptera litura]
LOC118274771	-3.30372	1.46182e-06	down	XP_022831758.1 uncharacterized protein LOC111360132 [Spodoptera litura]
LOC118274788	-1.98466	0.00739858	down	XP_022831810.1 clavesin-1-like [Spodoptera litura]
LOC118274789	-5.31997	1.7949e-40	down	ABB92834.1 prophenoloxidase subunit 1 [Spodoptera frugiperda]
LOC118274795	-2.56531	0.00326019	down	XP_022832187.1 cytochrome P450 4C1-like [Spodoptera litura]
LOC118274802	-2.92177	5.06706e-07	down	XP_022831516.1 glucose dehydrogenase [FAD, quinone] [Spodoptera litura]
LOC118274810	-2.01947	4.80466e-05	down	XP_022831880.1 uncharacterized protein LOC111360238 [Spodoptera litura]
LOC118274818	-4.05781	3.31469e-09	down	XP_022831680.1 trypsin 5G1-like [Spodoptera litura]
LOC118274829	1.17162	0.00587693	up	AIR09767.1 trypsin-like serine protease precursor [Spodoptera frugiperda]
LOC118274881	2.67347	2.66408e-10	up	XP_022831782.1 glucose dehydrogenase [FAD, quinone]-like [Spodoptera litura]
LOC118274885	1.28132	0.00122915	up	XP_022831669.1 signal peptide peptidase-like 3 [Spodoptera litura]
LOC118274909	-5.40663	6.71048e-05	down	XP_026333138.1 glucosylceramidase-like [Hyposmocoma kahamanoa]
LOC118274912	-2.62797	0.031471	down	XP_026333138.1 glucosylceramidase-like [Hyposmocoma kahamanoa]
LOC118274934	3.32358	0.00448116	up	XP_022832042.1 trypsin, alkaline A-like isoform X1 [Spodoptera litura]
LOC118274937	5.0136	1.79264e-06	up	XP_022831654.1 uncharacterized protein LOC111360065 [Spodoptera litura]
LOC118274939	-3.23246	0.000126976	down	XP_022831502.1 alpha-tocopherol transfer protein-like [Spodoptera litura]
LOC118274961	-3.007	8.92582e-06	down	XP_022831502.1 alpha-tocopherol transfer protein-like [Spodoptera litura]
LOC118274969	-6.47378	7.8337e-06	down	XP_022831709.1 fatty acid synthase-like isoform X2 [Spodoptera litura]
LOC118274970	-2.32868	0.000936634	down	XP_022831707.1 fatty acid synthase-like isoform X1 [Spodoptera litura]
LOC118274973	4.67243	0.00300865	up	XP_022831847.1 fatty acid synthase-like [Spodoptera litura]
LOC118274975	-5.58277	0.00257334	down	XP_022831868.1 myb-like protein V [Spodoptera litura]
LOC118275012	-1.72151	0.00939086	down	XP_022831944.1 nose resistant to fluoxetine protein 6-like [Spodoptera litura]
LOC118275029	-1.1705	0.015653	down	XP_022831717.1 sarcoplasmic calcium-binding protein [Spodoptera litura]
LOC118275041	-1.81271	0.0122132	down	XP_022831707.1 fatty acid synthase-like isoform X1 [Spodoptera litura]
LOC118275043	7.69655	1.94103e-08	up	XP_022831847.1 fatty acid synthase-like [Spodoptera litura]
LOC118275076	-2.03007	6.62099e-08	down	XP_022832053.1 ceramide synthase 5-like isoform X3 [Spodoptera litura]
LOC118275096	2.73924	0.00472838	up	XP_022832185.1 uncharacterized protein LOC111360466 [Spodoptera litura]
LOC118275107	-4.6106	0.00129042	down	XP_022831680.1 trypsin 5G1-like [Spodoptera litura]
LOC118275132	1.02933	0.0128088	up	XP_022832046.1 leucine-zipper-like transcriptional regulator 1 [Spodoptera litura]
LOC118275137	1.82731	0.000315073	up	XP_022832025.1 somatomedin-B and thrombospondin type-1 domain-containing protein-like [Spodoptera litura]
LOC118275156	1.62496	1.12491e-05	up	XP_022822062.1 apolipoprotein D-like [Spodoptera litura]
LOC118275168	3.06314	3.6471e-09	up	XP_022831965.1 elongation of very long chain fatty acids protein AAEL008004-like [Spodoptera litura]
LOC118275183	-3.0878	0.00100666	down	ATU07277.1 takeout [Spodoptera litura]
LOC118275193	-2.39754	0.000104343	down	XP_022831570.1 cytochrome P450 4C1-like [Spodoptera litura]
LOC118275226	-2.72928	0.00634694	down	XP_022831926.1 alpha-tocopherol transfer protein-like [Spodoptera litura]
LOC118275234	-6.12171	9.72667e-39	down	ABB92835.1 prophenoloxidase subunit 2 [Spodoptera frugiperda]
LOC118275258	3.18745	0.00191619	up	XP_022821714.1 A disintegrin and metalloproteinase with thrombospondin motifs adt-2-like isoform X1 [Spodoptera litura]
LOC118275267	-1.04418	0.00211835	down	PCG75335.1 hypothetical protein B5V51_11920 [Heliothis virescens]
LOC118275367	-1.18713	0.000742892	down	PCG75335.1 hypothetical protein B5V51_11920 [Heliothis virescens]
LOC118275411	4.23442	0.00313447	up	XP_022821902.1 fibroin heavy chain-like [Spodoptera litura]
LOC118275432	-1.46968	0.0290631	down	XP_022817737.1 epididymal secretory protein E1-like [Spodoptera litura]
LOC118275446	-1.62533	0.0154716	down	XP_022822472.1 uncharacterized protein LOC111353579 [Spodoptera litura]
LOC118275461	-1.81455	2.90554e-05	down	XP_022817380.1 papilin-like isoform X2 [Spodoptera litura]
LOC118275554	-1.24113	0.00156433	down	XP_022817698.1 esterase FE4-like [Spodoptera litura]
LOC118275749	-5.52777	0.000382482	down	XP_022817915.1 cuticle protein 19-like [Spodoptera litura]
LOC118275767	-1.65405	0.00180841	down	XP_022818090.1 dihydroxyacetone phosphate acyltransferase [Spodoptera litura]
LOC118275787	-2.57719	0.00403903	down	XP_022817707.1 papilin-like isoform X2 [Spodoptera litura]
LOC118275811	-6.85845	5.93254e-08	down	XP_022818157.1 lipase member I-like [Spodoptera litura]
LOC118275829	2.38436	0.00706068	up	XP_022817470.1 uncharacterized protein LOC111350240 [Spodoptera litura]
LOC118275892	-1.71548	0.0210586	down	XP_022817997.1 uncharacterized protein LOC111350597 [Spodoptera litura]
LOC118275896	1.91996	0.0342118	up	XP_022817548.1 TRAF3-interacting protein 1 [Spodoptera litura]
LOC118275990	-3.86718	0.0227858	down	_
LOC118276002	-5.36779	3.60251e-05	down	XP_022828372.1 paternally-expressed gene 3 protein-like [Spodoptera litura]
LOC118276079	3.01474	0.0293397	up	XP_022835587.1 uncharacterized protein LOC111363030 [Spodoptera litura]
LOC118276091	-3.93341	0.00725757	down	XP_022827965.1 larval/pupal cuticle protein H1C-like [Spodoptera litura]
LOC118276092	-4.96685	0.000135995	down	_
LOC118276093	-3.95138	0.00699547	down	XP_022828371.1 shematrin-like protein 1 [Spodoptera litura]
LOC118276094	-7.04881	8.15928e-08	down	XP_026733800.1 cuticle protein 64-like [Trichoplusia ni]
LOC118276102	-3.13446	1.17483e-05	down	XP_022828288.1 uncharacterized protein LOC111357719 [Spodoptera litura]
LOC118276119	1.77166	0.0164275	up	XP_026736780.1 thymosin beta isoform X1 [Trichoplusia ni]
LOC118276201	-5.50843	1.04351e-26	down	XP_021190103.1 aminoacylase-1-like [Helicoverpa armigera]
LOC118276221	-1.75279	0.0194613	down	XP_022822371.1 bile salt-activated lipase-like [Spodoptera litura]
LOC118276222	-1.78219	0.0104894	down	XP_022828221.1 organic cation transporter protein-like isoform X1 [Spodoptera litura]
LOC118276225	1.00781	0.0221904	up	XP_022827946.1 phospholipase D3-like isoform X1 [Spodoptera litura]
LOC118276237	-6.22163	9.40269e-13	down	XP_022827866.1 uncharacterized protein LOC111357411 [Spodoptera litura]
LOC118276238	-4.12147	1.00616e-06	down	XP_022827867.1 MAPK-interacting and spindle-stabilizing protein-like [Spodoptera litura]
LOC118276278	-3.17257	5.55466e-05	down	XP_022828157.1 ATP-dependent RNA helicase glh-1-like [Spodoptera litura]
LOC118276281	-7.1276	9.60919e-07	down	XP_022828372.1 paternally-expressed gene 3 protein-like [Spodoptera litura]
LOC118276284	-6.41297	0.000342229	down	XP_022822015.1 abscisic acid and environmental stress-inducible protein-like [Spodoptera litura]
LOC118276292	-3.26297	0.00560829	down	XP_022828140.1 uncharacterized protein LOC111357608 [Spodoptera litura]
LOC118276311	4.67415	0.00358729	up	XP_022828211.1 uncharacterized protein LOC111357662 [Spodoptera litura]
LOC118276317	-3.36242	0.0491924	down	XP_022828028.1 uncharacterized protein LOC111357516 [Spodoptera litura]
LOC118276449	2.08145	2.69806e-05	up	XP_022828277.1 uncharacterized protein LOC111357711 isoform X2 [Spodoptera litura]
LOC118276464	-5.74597	1.62099e-11	down	XP_022828042.1 cuticle protein 16.5-like [Spodoptera litura]
LOC118276481	4.13975	0.00954962	up	XP_022828271.1 uncharacterized protein LOC111357702 [Spodoptera litura]
LOC118276482	3.96236	0.0209654	up	PZC70696.1 hypothetical protein B5X24_HaOG215077 [Helicoverpa armigera]
LOC118276504	1.88634	2.6396e-07	up	XP_022821456.1 obscurin isoform X5 [Spodoptera litura]
LOC118276509	1.16727	0.0385754	up	XP_022828178.1 sine oculis-binding protein homolog [Spodoptera litura]
LOC118276510	1.77885	1.49572e-06	up	XP_022821456.1 obscurin isoform X5 [Spodoptera litura]
LOC118276575	-2.88237	0.00853604	down	XP_022828596.1 pro-resilin-like [Spodoptera litura]
LOC118276590	-4.53918	0.0256641	down	XP_022828693.1 pro-resilin-like [Spodoptera litura]
LOC118276614	-1.7035	0.000177518	down	XP_022828633.1 uncharacterized protein LOC111358002 [Spodoptera litura]
LOC118276722	2.83124	4.10245e-07	up	XP_022828646.1 uncharacterized protein LOC111358009 isoform X1 [Spodoptera litura]
LOC118276728	-2.98663	2.99086e-10	down	XP_022828655.1 uncharacterized protein LOC111358014 [Spodoptera litura]
LOC118276729	-4.04667	0.000862147	down	XP_022828799.1 pro-resilin-like [Spodoptera litura]
LOC118276732	-3.92323	0.00115242	down	XP_022828799.1 pro-resilin-like [Spodoptera litura]
LOC118276752	2.3691	3.95222e-07	up	XP_022822370.1 heat shock protein 22-like [Spodoptera litura]
LOC118276760	-1.55908	0.00578113	down	XP_022822363.1 low-density lipoprotein receptor-like isoform X5 [Spodoptera litura]
LOC118276771	-1.02624	0.0445105	down	XP_022828684.1 glycerol kinase-like isoform X1 [Spodoptera litura]
LOC118276816	-1.32117	0.00380857	down	XP_022828431.1 ribosomal protein S6 kinase beta-like, partial [Spodoptera litura]
LOC118276841	-5.15035	0.00129727	down	XP_022828602.1 pro-resilin-like isoform X1 [Spodoptera litura]
LOC118276864	-1.4924	0.00247323	down	XP_022828700.1 homeotic protein ocelliless isoform X1 [Spodoptera litura]
LOC118276902	-6.15896	0.0371991	down	XP_022828744.1 mediator of RNA polymerase II transcription subunit 15-like [Spodoptera litura]
LOC118276931	-8.34987	0.0110632	down	XP_022828744.1 mediator of RNA polymerase II transcription subunit 15-like [Spodoptera litura]
LOC118276937	-3.61048	2.06404e-07	down	XP_022828820.1 pro-resilin-like [Spodoptera litura]
LOC118276960	2.47885	7.37366e-06	up	XP_022828646.1 uncharacterized protein LOC111358009 isoform X1 [Spodoptera litura]
LOC118276966	1.30175	0.0449293	up	_
LOC118276971	3.07112	0.0450893	up	XP_022828763.1 uncharacterized protein LOC111358094 [Spodoptera litura]
LOC118276983	-3.12165	4.54166e-08	down	XP_022828820.1 pro-resilin-like [Spodoptera litura]
LOC118277003	-2.64675	0.000420688	down	XP_022828655.1 uncharacterized protein LOC111358014 [Spodoptera litura]
LOC118277017	-1.62925	0.0320543	down	XP_022828697.1 ceramide phosphoethanolamine synthase [Spodoptera litura]
LOC118277023	-1.48798	0.00270586	down	XP_022828529.1 seipin [Spodoptera litura]
LOC118277024	-2.24695	0.000600673	down	XP_022828691.1 plant intracellular Ras-group-related LRR protein 7-like isoform X1 [Spodoptera litura]
LOC118277082	-1.41282	0.0087561	down	XP_022818238.1 uncharacterized protein LOC111350785 [Spodoptera litura]
LOC118277109	2.23282	0.000129219	up	XP_022822370.1 heat shock protein 22-like [Spodoptera litura]
LOC118277118	-1.46505	0.00156245	down	XP_022818312.1 zinc transporter 2-like isoform X1 [Spodoptera litura]
LOC118277142	-1.33453	0.0255611	down	XP_022818444.1 uncharacterized protein LOC111350948 [Spodoptera litura]
LOC118277156	-4.23808	0.0163725	down	XP_022834172.1 probable salivary secreted peptide isoform X1 [Spodoptera litura]
LOC118277157	-4.463	0.0117481	down	XP_022834172.1 probable salivary secreted peptide isoform X1 [Spodoptera litura]
LOC118277185	3.874	0.00131576	up	XP_022834169.1 uncharacterized protein LOC111361941 [Spodoptera litura]
LOC118277187	2.89276	0.0041011	up	XP_022834170.1 uncharacterized protein LOC111361942 [Spodoptera litura]
LOC118277410	1.65331	0.00132423	up	XP_022822224.1 uncharacterized protein LOC111353422 isoform X1 [Spodoptera litura]
LOC118277436	-1.34378	0.000128503	down	XP_022818262.1 glutamate--cysteine ligase regulatory subunit [Spodoptera litura]
LOC118277443	-7.00169	4.01152e-05	down	_
LOC118277474	-1.43195	0.000898002	down	XP_022818554.1 snake venom 5'-nucleotidase isoform X1 [Spodoptera litura]
LOC118277507	-2.4162	0.0218408	down	XP_022818743.1 uncharacterized protein LOC111351175 [Spodoptera litura]
LOC118277508	4.40998	2.95324e-06	up	XP_022834209.1 serine protease inhibitor dipetalogastin isoform X1 [Spodoptera litura]
LOC118277526	-2.01239	0.0269898	down	XP_022818283.1 phosphoenolpyruvate carboxykinase [GTP]-like isoform X1 [Spodoptera litura]
LOC118277546	2.29546	0.00544462	up	XP_022822101.1 uncharacterized protein LOC111353347 isoform X1 [Spodoptera litura]
LOC118277553	-1.26072	1.31715e-05	down	XP_022818663.1 uncharacterized protein LOC111351126 [Spodoptera litura]
LOC118277561	-6.30035	1.61207e-32	down	CAX16639.1 putative C1A cysteine protease precursor [Spodoptera frugiperda]
LOC118277572	4.72546	2.90018e-07	up	XP_022834209.1 serine protease inhibitor dipetalogastin isoform X1 [Spodoptera litura]
LOC118277573	1.78962	0.0067684	up	XP_022818219.1 transcription factor AP-2-epsilon isoform X3 [Spodoptera litura]
LOC118277606	-1.06897	0.0241985	down	XP_022818537.1 eyes absent homolog 2 [Spodoptera litura]
LOC118277646	-4.71826	2.0199e-05	down	XP_022818762.1 phospholipase A1-like [Spodoptera litura]
LOC118277652	-1.44781	0.044435	down	XP_022834212.1 uncharacterized protein LOC111361974 [Spodoptera litura]
LOC118277733	-1.41253	0.00456185	down	XP_022818571.1 waprin-Thr1 [Spodoptera litura]
LOC118277737	1.14394	0.0481829	up	XP_022818522.1 uncharacterized protein LOC111350997 [Spodoptera litura]
LOC118277744	-1.50726	2.2016e-06	down	XP_022822321.1 venom carboxylesterase-6-like [Spodoptera litura]
LOC118277773	1.04998	0.0298286	up	AYM01163.1 glutathione-S-transferase epsilon class [Spodoptera littoralis]
LOC118277776	1.09625	0.00276169	up	_
LOC118277780	-1.93838	5.15657e-06	down	XP_022815828.1 solute carrier family 22 member 13-like [Spodoptera litura]
LOC118277794	5.22419	2.46899e-05	up	PCG63739.1 hypothetical protein B5V51_11790 [Heliothis virescens]
LOC118277796	-1.09799	0.0296312	down	XP_022815236.1 inverted formin-2 [Spodoptera litura]
LOC118277800	4.20906	2.52538e-07	up	XP_022815620.1 uncharacterized protein LOC111348916 [Spodoptera litura]
LOC118277866	1.23247	0.0144763	up	XP_022815402.1 transmembrane protein 169 [Spodoptera litura]
LOC118277885	4.92494	3.06859e-21	up	XP_022815766.1 uncharacterized protein LOC111349036 [Spodoptera litura]
LOC118277887	-1.56142	0.00197942	down	XP_022815553.1 facilitated trehalose transporter Tret1-like [Spodoptera litura]
LOC118277890	3.77009	0.00300366	up	_
LOC118277907	-8.795	2.60436e-14	down	XP_013190716.1 PREDICTED: cuticle protein 70, isoforms A and B-like [Amyelois transitella]
LOC118277941	-1.07518	0.0215437	down	XP_022815217.1 UTP--glucose-1-phosphate uridylyltransferase isoform X1 [Spodoptera litura]
LOC118277942	2.35042	0.0342628	up	XP_022815695.1 uncharacterized protein LOC111348979 [Spodoptera litura]
LOC118277977	-7.88929	2.97423e-08	down	XP_022835212.1 cuticle protein 16.5-like [Spodoptera litura]
LOC118277978	-7.17753	1.67331e-07	down	XP_022835212.1 cuticle protein 16.5-like [Spodoptera litura]
LOC118277980	-4.09741	0.00217168	down	XP_022835210.1 uncharacterized protein LOC111362717 [Spodoptera litura]
LOC118277981	-5.30059	2.98866e-05	down	XP_021191087.1 cuticle protein 7-like isoform X2 [Helicoverpa armigera]
LOC118277982	-5.81065	0.0338735	down	XP_022835204.1 larval cuticle protein A2B-like [Spodoptera litura]
LOC118277983	-5.27947	1.17483e-05	down	XP_022835210.1 uncharacterized protein LOC111362717 [Spodoptera litura]
LOC118277988	-4.43728	0.00968893	down	PZC77395.1 hypothetical protein B5X24_HaOG203443 [Helicoverpa armigera]
LOC118277991	-1.47703	0.00198215	down	XP_023949282.1 dystrophin, isoforms A/C/F/G/H-like [Bicyclus anynana]
LOC118278016	-5.06735	9.5268e-07	down	XP_021183191.1 keratin, type I cytoskeletal 9-like [Helicoverpa armigera]
LOC118278028	-1.44164	0.0020391	down	XP_022815423.1 uncharacterized protein LOC111348808 isoform X1 [Spodoptera litura]
LOC118278046	-5.80109	2.21746e-05	down	XP_026761540.1 cuticle protein-like [Galleria mellonella]
LOC118278076	-1.40056	0.0155957	down	XP_022822404.1 keratin, type I cytoskeletal 9-like [Spodoptera litura]
LOC118278080	-5.77969	7.02708e-07	down	XP_022815607.1 uncharacterized protein LOC111348906 [Spodoptera litura]
LOC118278096	-9.2985	1.13747e-32	down	XP_022815648.1 sarcoplasmic reticulum histidine-rich calcium-binding protein-like [Spodoptera litura]
LOC118278121	1.40766	0.00106257	up	XP_022821333.1 solute carrier organic anion transporter family member 3A1-like [Spodoptera litura]
LOC118278166	-1.25294	4.92974e-05	down	XP_022822385.1 myrosinase 1-like [Spodoptera litura]
LOC118278181	1.79934	0.000143405	up	XP_022815536.1 cysteine sulfinic acid decarboxylase-like [Spodoptera litura]
LOC118278182	-5.41521	3.84044e-17	down	XP_022815507.1 microvitellogenin-like [Spodoptera litura]
LOC118278187	1.13904	0.047748	up	XP_013200716.1 PREDICTED: uncharacterized protein LOC106143239 [Amyelois transitella]
LOC118278218	-2.81637	3.41879e-38	down	NP_001036915.1 serine protease precursor [Bombyx mori]
LOC118278230	-3.79849	8.32165e-08	down	XP_022815717.1 uncharacterized protein LOC111348996 [Spodoptera litura]
LOC118278240	-1.74643	0.00482648	down	XP_022815265.1 uncharacterized protein LOC111348707 [Spodoptera litura]
LOC118278255	1.67444	0.00607363	up	XP_021191736.1 microtubule-associated protein Jupiter isoform X1 [Helicoverpa armigera]
LOC118278259	3.95594	0.000195872	up	XP_022821878.1 uncharacterized protein LOC111353191 [Spodoptera litura]
LOC118278492	1.13962	0.0207572	up	XP_022837991.1 nuclear protein 1 [Spodoptera litura]
LOC118278551	-1.09196	0.0218407	down	XP_022818841.1 metal transporter CNNM4-like [Spodoptera litura]
LOC118278575	-1.15767	0.000342368	down	XP_022819054.1 protein phosphatase 1 regulatory subunit 3C [Spodoptera litura]
LOC118278615	-1.30173	0.00167324	down	XP_022832523.1 uncharacterized protein LOC111360675 [Spodoptera litura]
LOC118278647	-3.83393	0.00192878	down	XP_022819053.1 serine protease snake-like [Spodoptera litura]
LOC118278662	-1.9146	0.0157878	down	XP_022819053.1 serine protease snake-like [Spodoptera litura]
LOC118278677	-1.1144	0.0183826	down	XP_022818810.1 serine/threonine-protein kinase 10 [Spodoptera litura]
LOC118278683	-8.32355	4.71429e-11	down	XP_022819070.1 galectin-9-like isoform X2 [Spodoptera litura]
LOC118278717	-3.52525	6.98385e-07	down	XP_022819178.1 endocuticle structural glycoprotein ABD-4-like [Spodoptera litura]
LOC118278774	-7.7603	3.52162e-06	down	XP_022819070.1 galectin-9-like isoform X2 [Spodoptera litura]
LOC118278803	-3.71359	0.000235985	down	XP_022819178.1 endocuticle structural glycoprotein ABD-4-like [Spodoptera litura]
LOC118278806	-2.85218	0.00227267	down	XP_022822180.1 protein rolling stone-like isoform X1 [Spodoptera litura]
LOC118278812	-1.5004	4.6513e-07	down	XP_022818841.1 metal transporter CNNM4-like [Spodoptera litura]
LOC118278819	-1.05592	0.00517659	down	XP_022818872.1 pantothenate kinase 3 isoform X1 [Spodoptera litura]
LOC118278833	1.19237	0.044498	up	XP_022820435.1 peptidyl-prolyl cis-trans isomerase B-like isoform X1 [Spodoptera litura]
LOC118278867	-6.64469	1.41822e-20	down	XP_022819070.1 galectin-9-like isoform X2 [Spodoptera litura]
LOC118278868	-5.97103	1.97017e-21	down	XP_022819070.1 galectin-9-like isoform X2 [Spodoptera litura]
LOC118278928	-1.13071	0.00306487	down	XP_022818855.1 heat shock 70 kDa protein cognate 5 [Spodoptera litura]
LOC118278944	5.43666	0.000538871	up	XP_022822025.1 uncharacterized protein LOC111353295 [Spodoptera litura]
LOC118278997	-1.76765	1.18484e-05	down	XP_022835177.1 UDP-glucose 6-dehydrogenase [Spodoptera litura]
LOC118279019	-1.35604	0.0152832	down	XP_022821383.1 facilitated trehalose transporter Tret1-like [Spodoptera litura]
LOC118279047	-1.41785	0.0369433	down	XP_022835290.1 uncharacterized protein LOC111362772 [Spodoptera litura]
LOC118279107	-2.09985	0.0335928	down	AKT26500.1 odorant binding protein 23 [Spodoptera exigua]
LOC118279112	-1.32206	0.0100534	down	XP_026735878.1 beta-1,3-galactosyltransferase 4-like, partial [Trichoplusia ni]
LOC118279117	-1.97322	0.0471398	down	AKT26500.1 odorant binding protein 23 [Spodoptera exigua]
LOC118279152	1.3959	0.00300447	up	XP_022837396.1 LHFPL tetraspan subfamily member 3 protein [Spodoptera litura]
LOC118279163	1.29001	0.0194182	up	XP_022837311.1 protein Wnt-5b-like [Spodoptera litura]
LOC118279179	2.8731	0.00112433	up	XP_022837358.1 mucin-2 [Spodoptera litura]
LOC118279184	-1.00376	0.00759423	down	XP_022837499.1 laccase-like isoform X1 [Spodoptera litura]
LOC118279185	1.47882	0.00903831	up	XP_022822275.1 GILT-like protein 1 [Spodoptera litura]
LOC118279214	5.04518	0.00012217	up	XP_022837634.1 serine/arginine repetitive matrix protein 1 [Spodoptera litura]
LOC118279218	-1.26665	0.0197213	down	XP_022837294.1 uncharacterized protein LOC111364607 [Spodoptera litura]
LOC118279226	3.83648	0.02685	up	XP_021196390.1 esterase FE4-like [Helicoverpa armigera]
LOC118279228	-4.30406	0.000655391	down	XP_021182924.1 O-acyltransferase like protein-like [Helicoverpa armigera]
LOC118279261	-1.50083	0.0320543	down	XP_022837487.1 uncharacterized protein LOC111364711 isoform X1 [Spodoptera litura]
LOC118279268	-2.20574	0.0410132	down	XP_022837464.1 attacin-like [Spodoptera litura]
LOC118279270	-4.02129	0.0235455	down	XP_022837629.1 vitellin-degrading protease-like [Spodoptera litura]
LOC118279296	-3.13829	3.73251e-05	down	XP_022837572.1 neuronal acetylcholine receptor subunit beta-3-like [Spodoptera litura]
LOC118279307	-1.1725	0.0260831	down	XP_022837435.1 homocysteine-responsive endoplasmic reticulum-resident ubiquitin-like domain member 2 protein [Spodoptera litura]
LOC118279329	-3.43352	1.80901e-11	down	XP_022837600.1 serine protease inhibitor-like [Spodoptera litura]
LOC118279340	-3.03987	1.13157e-08	down	XP_022837572.1 neuronal acetylcholine receptor subunit beta-3-like [Spodoptera litura]
LOC118279343	-1.75723	0.0280266	down	XP_022837621.1 uridine phosphorylase 1-like isoform X1 [Spodoptera litura]
LOC118279354	1.23105	0.00192801	up	XP_022837587.1 vanin-like protein 2 [Spodoptera litura]
LOC118279366	-3.75849	0.00766263	down	XP_022837607.1 glucose dehydrogenase [FAD, quinone]-like isoform X2 [Spodoptera litura]
LOC118279629	-1.4851	0.0036207	down	XP_022816864.1 unconventional myosin-Va isoform X1 [Spodoptera litura]
LOC118279632	-1.57899	0.0117934	down	PCG78105.1 hypothetical protein B5V51_5229 [Heliothis virescens]
LOC118279646	-1.1813	0.0256965	down	XP_022817012.1 steroidogenic acute regulatory protein-like isoform X2 [Spodoptera litura]
LOC118279658	-4.27693	0.000310527	down	XP_022817318.1 cuticle protein 16.5-like [Spodoptera litura]
LOC118279659	-3.92681	0.00276264	down	XP_022817318.1 cuticle protein 16.5-like [Spodoptera litura]
LOC118279662	-4.07823	2.72893e-07	down	XP_022817146.1 cuticle protein 1-like [Spodoptera litura]
LOC118279671	-1.47073	1.59482e-05	down	XP_022817308.1 uncharacterized protein LOC111350099 isoform X2 [Spodoptera litura]
LOC118279688	4.96124	1.06099e-05	up	XP_022816830.1 flocculation protein FLO11 [Spodoptera litura]
LOC118279751	3.75006	0.00040874	up	XP_022817085.1 serine proteinase stubble-like [Spodoptera litura]
LOC118279783	-1.34892	0.0104306	down	XP_022817347.1 uncharacterized protein LOC111350135 [Spodoptera litura]
LOC118279825	-1.09544	0.0103422	down	XP_022816958.1 uncharacterized protein LOC111349878 [Spodoptera litura]
LOC118279833	3.88682	8.00697e-05	up	XP_022817027.1 uncharacterized protein LOC111349918 [Spodoptera litura]
LOC118279834	-1.8775	0.0135417	down	XP_022817015.1 proteoglycan 4 [Spodoptera litura]
LOC118279839	-3.90915	3.1569e-07	down	XP_022821526.1 extensin [Spodoptera litura]
LOC118279842	2.10873	0.00431628	up	XP_022817343.1 decaprenyl-diphosphate synthase subunit 2-like [Spodoptera litura]
LOC118279850	2.01724	0.00471505	up	XP_022817343.1 decaprenyl-diphosphate synthase subunit 2-like [Spodoptera litura]
LOC118279858	-2.72327	0.0114394	down	XP_022821523.1 protein app1-like [Spodoptera litura]
LOC118279863	-2.87621	0.000449404	down	XP_022821523.1 protein app1-like [Spodoptera litura]
LOC118279890	6.39715	2.06404e-07	up	XP_022817110.1 serine proteinase stubble [Spodoptera litura]
LOC118279892	1.28781	0.0226206	up	XP_022817131.1 androgen-dependent TFPI-regulating protein-like [Spodoptera litura]
LOC118279893	-1.5356	0.000327961	down	XP_021186783.1 uncharacterized protein LOC110373762 [Helicoverpa armigera]
LOC118279917	6.38712	1.02213e-11	up	XP_022817110.1 serine proteinase stubble [Spodoptera litura]
LOC118279948	4.18597	5.01312e-14	up	XP_022834587.1 peritrophin-1-like [Spodoptera litura]
LOC118279957	-1.34481	0.000231548	down	XP_022817009.1 steroidogenic acute regulatory protein-like isoform X1 [Spodoptera litura]
LOC118279973	4.3891	0.000327096	up	XP_022817149.1 uncharacterized protein LOC111349995 isoform X1 [Spodoptera litura]
LOC118279984	2.64716	0.0310037	up	XP_022817038.1 uncharacterized protein LOC111349927 isoform X1 [Spodoptera litura]
LOC118279986	-5.15465	7.1033e-05	down	XP_022817320.1 peritrophin-44-like [Spodoptera litura]
LOC118279993	-4.40841	1.01179e-05	down	XP_022817320.1 peritrophin-44-like [Spodoptera litura]
LOC118279997	-1.3762	0.00350078	down	XP_022817235.1 tissue factor pathway inhibitor 2-like [Spodoptera litura]
LOC118280009	2.43654	0.00291587	up	XP_022834587.1 peritrophin-1-like [Spodoptera litura]
LOC118280039	5.50689	1.60681e-07	up	XP_022817106.1 uncharacterized protein LOC111349971 isoform X1 [Spodoptera litura]
LOC118280040	-4.17647	0.00083139	down	XP_022817263.1 cuticle protein 1 [Spodoptera litura]
LOC118280061	-1.1167	0.00831158	down	XP_021190274.1 uncharacterized protein LOC110376197 isoform X1 [Helicoverpa armigera]
LOC118280065	-1.36451	0.0169809	down	XP_022817324.1 probable chitinase 2 [Spodoptera litura]
LOC118280078	5.63752	1.49673e-07	up	XP_022816830.1 flocculation protein FLO11 [Spodoptera litura]
LOC118280102	-1.46881	0.000226316	down	XP_022817287.1 ras-related protein Rab-31 [Spodoptera litura]
LOC118280114	-1.21587	0.000960406	down	XP_022816961.1 pyruvate dehydrogenase (acetyl-transferring) kinase, mitochondrial [Spodoptera litura]
LOC118280118	3.15142	0.0297926	up	XP_022817270.1 plasminogen isoform X2 [Spodoptera litura]
LOC118280194	-1.29501	0.0491343	down	XP_022824037.1 protein son of sevenless [Spodoptera litura]
LOC118280261	3.38788	2.5116e-06	up	XP_022824221.1 putative fatty acyl-CoA reductase CG5065 [Spodoptera litura]
LOC118280271	-1.39126	0.00043696	down	XP_022824038.1 uncharacterized protein LOC111354734 [Spodoptera litura]
LOC118280280	-1.20244	0.00693051	down	XP_022824071.1 scavenger receptor class B member 1-like isoform X1 [Spodoptera litura]
LOC118280292	-1.80762	0.00315019	down	XP_022824038.1 uncharacterized protein LOC111354734 [Spodoptera litura]
LOC118280297	4.2746	6.37024e-18	up	XP_022824221.1 putative fatty acyl-CoA reductase CG5065 [Spodoptera litura]
LOC118280299	-1.23906	0.0296521	down	XP_022824224.1 peroxisomal biogenesis factor 19 [Spodoptera litura]
LOC118280301	-7.047	1.23613e-07	down	XP_022824232.1 organic cation transporter protein-like [Spodoptera litura]
LOC118280318	-1.2517	0.0133843	down	XP_022824226.1 DNA-binding protein Ets97D [Spodoptera litura]
LOC118280338	-1.14458	0.010227	down	XP_026735197.1 copper-transporting ATPase 1 isoform X1 [Trichoplusia ni]
LOC118280388	-1.34548	0.00792483	down	XP_022823958.1 uncharacterized protein LOC111354667 [Spodoptera litura]
LOC118280394	-1.69144	0.0391333	down	XP_022824093.1 Krueppel-like factor 8 [Spodoptera litura]
LOC118280439	-2.92256	0.0162849	down	XP_022835052.1 putative fatty acyl-CoA reductase CG5065 [Spodoptera litura]
LOC118280466	-1.51354	0.00971639	down	XP_022824191.1 carcinine transporter-like [Spodoptera litura]
LOC118280495	-1.76644	0.00739263	down	XP_022824144.1 TBC1 domain family member 1 isoform X1 [Spodoptera litura]
LOC118280496	-5.58868	0.00300447	down	_
LOC118280503	-1.82619	0.0123576	down	XP_022823993.1 importin subunit alpha-1-like [Spodoptera litura]
LOC118280511	-8.5698	7.88132e-12	down	XP_022824232.1 organic cation transporter protein-like [Spodoptera litura]
LOC118280550	-2.7659	0.00387661	down	XP_022824115.1 putative fatty acyl-CoA reductase CG5065 [Spodoptera litura]
LOC118280576	-1.38954	0.0468635	down	XP_022835319.1 IQ motif and SEC7 domain-containing protein 1 isoform X1 [Spodoptera litura]
LOC118280632	-1.07176	0.0131887	down	XP_021195448.1 trehalase isoform X1 [Helicoverpa armigera]
LOC118280641	-1.00889	0.000856436	down	XP_021188679.1 zinc finger protein rotund-like isoform X1 [Helicoverpa armigera]
LOC118280656	-1.06085	0.0112081	down	XP_022835121.1 fibulin-1-like isoform X1 [Spodoptera litura]
LOC118280669	-1.18312	2.51632e-08	down	XP_022835789.1 sodium- and chloride-dependent GABA transporter 1 [Spodoptera litura]
LOC118280670	-7.33853	1.82566e-07	down	XP_022837023.1 acetylcholine receptor subunit gamma-like [Spodoptera litura]
LOC118280713	-1.19368	0.00442839	down	XP_022834567.1 LOW QUALITY PROTEIN: vinculin-like [Spodoptera litura]
LOC118280723	5.79588	4.02739e-08	up	XP_022837119.1 fatty acyl-CoA reductase wat-like [Spodoptera litura]
LOC118280725	-1.99174	0.000366457	down	XP_022835807.1 fibrillin-1-like [Spodoptera litura]
LOC118280749	-2.59245	1.94492e-08	down	ABB92836.1 scavenger receptor SR-C-like protein [Spodoptera frugiperda]
LOC118280777	3.26848	9.31057e-13	up	XP_022836784.1 uncharacterized protein LOC111364156 [Spodoptera litura]
LOC118280789	-1.18331	1.27701e-05	down	XP_022837112.1 facilitated trehalose transporter Tret1-like [Spodoptera litura]
LOC118280793	-1.37636	0.0149604	down	XP_021188983.1 elongation of very long chain fatty acids protein AAEL008004 isoform X1 [Helicoverpa armigera]
LOC118280794	-2.84431	0.00121147	down	XP_022837125.1 facilitated trehalose transporter Tret1-like [Spodoptera litura]
LOC118280795	1.79292	0.0158079	up	XP_022837122.1 facilitated trehalose transporter Tret1-like [Spodoptera litura]
LOC118280802	-1.9431	0.0153683	down	XP_022837125.1 facilitated trehalose transporter Tret1-like [Spodoptera litura]
LOC118280811	-1.05094	0.0202692	down	XP_022837093.1 inositol 1,4,5-trisphosphate receptor isoform X7 [Spodoptera litura]
LOC118280826	-1.20157	0.0361821	down	XP_022833111.1 tubulin beta chain-like [Spodoptera litura]
LOC118280831	-2.19857	0.002747	down	XP_022816380.1 elongation of very long chain fatty acids protein AAEL008004 [Spodoptera litura]
LOC118280904	-2.5981	6.50777e-06	down	XP_022830824.1 uncharacterized protein LOC111359477 [Spodoptera litura]
LOC118280951	-5.66153	1.27701e-05	down	XP_022832024.1 microvitellogenin-like [Spodoptera litura]
LOC118280972	-1.76687	0.0233932	down	ACN29686.1 UDP-N-acetylglucosamine pyrophosphorylase [Spodoptera exigua]
LOC118280980	-4.70009	1.52134e-05	down	XP_022831584.1 larval cuticle protein LCP-17-like [Spodoptera litura]
LOC118281023	-2.90197	1.82311e-05	down	XP_022815871.1 uncharacterized protein LOC111349129 [Spodoptera litura]
LOC118281025	3.44779	7.07794e-07	up	XP_022833988.1 uncharacterized protein LOC111361809 [Spodoptera litura]
LOC118281054	-2.39399	0.0232582	down	XP_022832212.1 cholesterol 7-desaturase [Spodoptera litura]
LOC118281055	-1.37654	0.0117934	down	XP_022830840.1 monocarboxylate transporter 3-like isoform X2 [Spodoptera litura]
LOC118281129	-1.31131	0.00862565	down	XP_022832081.1 M-phase inducer phosphatase-like isoform X1 [Spodoptera litura]
LOC118281162	4.75669	5.93254e-08	up	XP_026736363.1 uncharacterized protein LOC113499952 [Trichoplusia ni]
LOC118281167	-1.42446	0.0258879	down	XP_022832292.1 mitochondrial coenzyme A transporter SLC25A42 [Spodoptera litura]
LOC118281212	-3.43766	0.00116489	down	XP_022830338.1 uncharacterized protein LOC111359121 [Spodoptera litura]
LOC118281220	-1.5129	0.00559066	down	XP_026748046.1 uncharacterized protein LOC113509012 [Trichoplusia ni]
LOC118281239	-7.7652	1.23063e-16	down	XP_022832024.1 microvitellogenin-like [Spodoptera litura]
LOC118281272	-1.02284	0.0399298	down	XP_022831869.1 uncharacterized protein LOC111360209 isoform X4 [Spodoptera litura]
LOC118281291	-1.05768	0.0133378	down	XP_022836259.1 1-acyl-sn-glycerol-3-phosphate acyltransferase gamma-like [Spodoptera litura]
LOC118281347	-2.59402	0.00282385	down	XP_022815919.1 uncharacterized protein LOC111349161 [Spodoptera litura]
LOC118281353	-4.15346	0.00972685	down	XP_022816267.1 uncharacterized protein LOC111349395 [Spodoptera litura]
LOC118281381	-5.01591	0.0036335	down	XP_022816268.1 uncharacterized protein LOC111349396 [Spodoptera litura]
LOC118281401	-4.46769	0.000379674	down	XP_022815938.1 cuticle protein 8-like [Spodoptera litura]
LOC118281476	-5.20542	0.0014264	down	XP_022815963.1 histidine-rich glycoprotein-like [Spodoptera litura]
LOC118281519	-2.12789	0.00680018	down	XP_022833982.1 uncharacterized protein LOC111361804 [Spodoptera litura]
LOC118281523	-5.2558	3.744e-07	down	PZC86861.1 hypothetical protein B5X24_HaOG201720 [Helicoverpa armigera]
LOC118281574	4.1176	0.000619372	up	XP_022815894.1 uncharacterized protein LOC111349145 isoform X2 [Spodoptera litura]
LOC118281718	-2.36955	0.00200796	down	XP_022831570.1 cytochrome P450 4C1-like [Spodoptera litura]
LOC118281778	-1.64715	0.00453404	down	XP_022830827.1 DNA fragmentation factor subunit beta [Spodoptera litura]
LOC118281870	4.94963	5.84802e-07	up	XP_022830850.1 acidic repeat-containing protein-like [Spodoptera litura]
LOC118281915	-1.28652	0.0289579	down	KPI92518.1 UDP-glucuronosyltransferase 2A3 [Papilio xuthus]
LOC118281918	3.28282	0.000405283	up	XP_022826710.1 uncharacterized protein LOC111356540 [Spodoptera litura]
LOC118281926	-2.59519	0.00328293	down	XP_022826878.1 uncharacterized protein LOC111356659 [Spodoptera litura]
LOC118281996	2.27344	1.02213e-11	up	XP_022829293.1 polyprenol reductase [Spodoptera litura]
LOC118282002	4.34458	7.5805e-09	up	XP_022815620.1 uncharacterized protein LOC111348916 [Spodoptera litura]
LOC118282142	1.36334	0.000389975	up	XP_022833901.1 uncharacterized protein LOC111361740 [Spodoptera litura]
LOC118282148	-2.47787	6.89124e-08	down	XP_022827869.1 organic cation transporter protein-like [Spodoptera litura]
LOC118282149	-2.32242	1.41654e-08	down	XP_022827869.1 organic cation transporter protein-like [Spodoptera litura]
LOC118282167	-1.2624	0.0200576	down	XP_022816379.1 larval cuticle protein 16/17-like [Spodoptera litura]
LOC118282214	2.16803	0.00585493	up	XP_022815882.1 uncharacterized protein LOC111349138 [Spodoptera litura]
LOC118282239	-6.17481	9.75041e-07	down	XP_022816404.1 protein amnionless [Spodoptera litura]
LOC118282241	-6.69787	2.79999e-09	down	XP_022816404.1 protein amnionless [Spodoptera litura]
LOC118282246	-2.92164	8.53981e-06	down	XP_022816193.1 proline-rich extensin-like protein EPR1 [Spodoptera litura]
LOC118282254	-1.30103	0.042452	down	PCG63928.1 hypothetical protein B5V51_11521 [Heliothis virescens]
LOC118282278	-3.95345	0.00038327	down	XP_022816507.1 peroxidase-like [Spodoptera litura]
LOC118282280	-2.03673	0.000486233	down	XP_022816365.1 transcriptional activator MN1-like [Spodoptera litura]
LOC118282281	-3.05028	0.000194543	down	XP_022816150.1 uncharacterized protein LOC111349306 [Spodoptera litura]
LOC118282288	-6.16026	8.32387e-15	down	XP_022816395.1 endocuticle structural glycoprotein SgAbd-5-like isoform X1 [Spodoptera litura]
LOC118282297	-1.58311	0.0211116	down	XP_022816758.1 retinol dehydrogenase 11-like [Spodoptera litura]
LOC118282325	-1.01002	0.00208636	down	XP_022816121.1 GATA-binding factor C isoform X1 [Spodoptera litura]
LOC118282345	-2.47717	5.15657e-06	down	XP_022816174.1 larval cuticle protein LCP-22-like [Spodoptera litura]
LOC118282346	-8.03919	1.11532e-17	down	XP_022816175.1 larval cuticle protein LCP-22-like [Spodoptera litura]
LOC118282347	-8.43803	1.23541e-17	down	XP_022816175.1 larval cuticle protein LCP-22-like [Spodoptera litura]
LOC118282348	-6.49681	3.82131e-21	down	XP_022816176.1 endocuticle structural glycoprotein ABD-4-like [Spodoptera litura]
LOC118282349	-4.0919	0.00102254	down	XP_022816668.1 larval cuticle protein LCP-17-like [Spodoptera litura]
LOC118282352	1.05026	9.68391e-05	up	XP_022832973.1 ras-GEF domain-containing family member 1B-like [Spodoptera litura]
LOC118282353	-1.38949	0.00866449	down	XP_026729575.1 endocuticle structural glycoprotein ABD-5-like [Trichoplusia ni]
LOC118282354	-1.73243	0.031471	down	XP_022816497.1 endocuticle structural glycoprotein SgAbd-5-like isoform X1 [Spodoptera litura]
LOC118282355	-3.25804	0.000868058	down	XP_022816548.1 endocuticle structural glycoprotein SgAbd-5-like isoform X2 [Spodoptera litura]
LOC118282359	2.14368	0.028269	up	XP_022816376.1 mitotic spindle assembly checkpoint protein MAD2A [Spodoptera litura]
LOC118282360	6.95036	3.64378e-06	up	XP_022834247.1 asparagine synthetase [glutamine-hydrolyzing] [Spodoptera litura]
LOC118282370	-4.31596	9.50854e-08	down	XP_022816564.1 cytochrome P450 4C1-like [Spodoptera litura]
LOC118282374	-6.37413	1.23448e-11	down	XP_022816508.1 endocuticle structural glycoprotein ABD-5-like [Spodoptera litura]
LOC118282376	-2.90476	1.7998e-07	down	XP_022816193.1 proline-rich extensin-like protein EPR1 [Spodoptera litura]
LOC118282383	1.86567	0.00288838	up	XP_022816450.1 elongation of very long chain fatty acids protein 7-like [Spodoptera litura]
LOC118282396	-6.04116	0.00836745	down	XP_026740149.1 DNA-binding protein RFX2 [Trichoplusia ni]
LOC118282407	-3.72684	0.0232996	down	XP_022816526.1 endocuticle structural glycoprotein SgAbd-5-like [Spodoptera litura]
LOC118282408	-2.74233	0.000837694	down	XP_022816442.1 cytochrome P450 4c21-like [Spodoptera litura]
LOC118282416	-2.79692	0.000421009	down	XP_022816442.1 cytochrome P450 4c21-like [Spodoptera litura]
LOC118282418	-2.29596	0.000565232	down	XP_022816277.1 catalase-like [Spodoptera litura]
LOC118282432	4.27728	1.18888e-07	up	XP_022816620.1 uncharacterized protein LOC111349654 [Spodoptera litura]
LOC118282438	-2.82107	0.0119987	down	XP_022816369.1 uncharacterized protein LOC111349477 [Spodoptera litura]
LOC118282477	-2.01869	0.00959907	down	XP_022816433.1 zonadhesin-like [Spodoptera litura]
