# Supplementary material for: Host Transcriptome Analysis of Spodoptera frugiperda Larvae Parasitized by Microplitis manilae
Source: Insects. 2023 Jan 17;14(2):100. doi: 10.3390/insects14020100 (PMC9966743; doi:10.3390/insects14020100)
Supplement: Supplementary file 1 [file insects-14-00100-s001.zip › Table S5. The list of DEGs in P48 vs NP48 comparison.xlsx]

## Sheet: P48 vs NP48
Table S5. The list of DEGs in P48 vs NP48 comparison
Gene ID	log2 Fold change(P48/NP48)	P-adj	Regulate	NR_tophit_description
LOC118261724	1.77512	0.0387352	up	XP_022816224.1 uncharacterized protein LOC111349356 [Spodoptera litura]
LOC118261858	1.20586	0.0379177	up	XP_022816098.1 elongation of very long chain fatty acids protein 7-like isoform X1 [Spodoptera litura]
LOC118261987	-1.35001	0.0188579	down	XP_022816312.1 protein aurora borealis [Spodoptera litura]
LOC118262756	3.05558	0.0184146	up	XP_022824706.1 uncharacterized protein LOC111355173 [Spodoptera litura]
LOC118263062	-4.75946	1.15989e-06	down	XP_022828946.1 uncharacterized protein LOC111358211 [Spodoptera litura]
LOC118263447	-2.76292	0.0155358	down	XP_022829235.1 transcriptional regulator ovo-like isoform X1 [Spodoptera litura]
LOC118263954	-1.79115	0.0157008	down	XP_022831239.1 epsin-2 isoform X1 [Spodoptera litura]
LOC118263960	-2.27981	0.0418362	down	XP_022830858.1 15-hydroxyprostaglandin dehydrogenase [NAD(+)]-like [Spodoptera litura]
LOC118264062	-2.38026	0.000237427	down	XP_022830858.1 15-hydroxyprostaglandin dehydrogenase [NAD(+)]-like [Spodoptera litura]
LOC118264181	-2.89335	5.69112e-05	down	XP_022830808.1 uncharacterized protein LOC111359468 [Spodoptera litura]
LOC118264299	-1.13533	0.0227941	down	XP_022830845.1 glucose dehydrogenase [FAD, quinone]-like isoform X1 [Spodoptera litura]
LOC118264357	-5.59613	0.00639179	down	XP_022830589.1 uncharacterized protein LOC111359323 [Spodoptera litura]
LOC118264394	1.30295	0.040271	up	XP_022831333.1 glucose dehydrogenase [FAD, quinone]-like [Spodoptera litura]
LOC118264585	-4.77222	0.00929349	down	XP_022830920.1 glucose dehydrogenase [FAD, quinone]-like [Spodoptera litura]
LOC118264731	-2.62854	0.00798982	down	XP_022831233.1 uncharacterized protein LOC111359810 [Spodoptera litura]
LOC118264759	-1.26492	0.000664269	down	XP_022830612.1 E3 ubiquitin-protein ligase SIAH1-like [Spodoptera litura]
LOC118265320	-2.76933	0.0163486	down	XP_022830858.1 15-hydroxyprostaglandin dehydrogenase [NAD(+)]-like [Spodoptera litura]
LOC118265386	-5.84286	0.00329412	down	XP_022814954.1 fatty acyl-CoA reductase 1-like [Spodoptera litura]
LOC118265775	-5.51895	0.00393111	down	XP_022818930.1 piggyBac transposable element-derived protein 4-like isoform X1 [Spodoptera litura]
LOC118265830	-5.16293	0.00410104	down	XP_022816929.1 calphotin-like [Spodoptera litura]
LOC118266024	1.44091	0.0214476	up	XP_022813981.1 uncharacterized protein LOC111347839 [Spodoptera litura]
LOC118266106	-10.2836	1.24713e-09	down	XP_022834065.1 ejaculatory bulb-specific protein 3-like [Spodoptera litura]
LOC118266466	-1.43506	0.0431194	down	XP_022816068.1 putative phosphatidate phosphatase [Spodoptera litura]
LOC118266599	-3.98624	0.0149806	down	XP_022820017.1 uncharacterized protein LOC111351986 [Spodoptera litura]
LOC118266610	-2.15565	0.037405	down	XP_022820268.1 sulfotransferase 1C4-like [Spodoptera litura]
LOC118266676	-4.32633	2.36175e-05	down	XP_022819856.1 probable chitinase 10 [Spodoptera litura]
LOC118266787	1.08673	0.010349	up	XP_022820092.1 rhomboid-related protein 1-like [Spodoptera litura]
LOC118267113	-2.41382	0.00118135	down	XP_022819499.1 glutathione S-transferase 1-like [Spodoptera litura]
LOC118267157	-2.38275	0.0219718	down	XP_022819688.1 titin [Spodoptera litura]
LOC118267373	1.26107	0.0487822	up	XP_022826495.1 probable 4-coumarate--CoA ligase 1 [Spodoptera litura]
LOC118267594	1.1372	0.0246021	up	XP_022827034.1 uncharacterized protein LOC111356783 [Spodoptera litura]
LOC118267597	1.26564	0.0189298	up	XP_022826901.1 chymotrypsin-2-like [Spodoptera litura]
LOC118267757	-2.37819	1.44417e-05	down	XP_022826615.1 macrophage mannose receptor 1-like [Spodoptera litura]
LOC118267759	1.74007	0.000142987	up	XP_022826901.1 chymotrypsin-2-like [Spodoptera litura]
LOC118267951	-2.08821	0.00309685	down	XP_022827042.1 xanthine dehydrogenase-like [Spodoptera litura]
LOC118268113	2.87906	0.00619349	up	XP_022825729.1 uncharacterized protein LOC111355862 isoform X1 [Spodoptera litura]
LOC118268247	1.77517	0.012567	up	XP_022825557.1 uncharacterized protein LOC111355738 [Spodoptera litura]
LOC118268248	2.39048	0.0492681	up	XP_022825557.1 uncharacterized protein LOC111355738 [Spodoptera litura]
LOC118268256	2.73265	0.00024573	up	XP_022825211.1 uncharacterized protein LOC111355514 [Spodoptera litura]
LOC118268627	2.06293	0.0465261	up	XP_022825662.1 allantoicase-like [Spodoptera litura]
LOC118268862	-1.70238	0.0107985	down	XP_022837763.1 NFX1-type zinc finger-containing protein 1-like [Spodoptera litura]
LOC118269163	2.23067	0.00309685	up	XP_022813898.1 uncharacterized protein LOC111347782 [Spodoptera litura]
LOC118269737	-2.20023	0.0368696	down	XP_022826303.1 vacuolar protein sorting-associated protein 72 homolog isoform X1 [Spodoptera litura]
LOC118269843	-2.26517	0.000197641	down	XP_022826179.1 uncharacterized protein LOC111356149 [Spodoptera litura]
LOC118270211	-1.17812	0.00762258	down	XP_022827412.1 dosage compensation regulator isoform X1 [Spodoptera litura]
LOC118270325	1.4907	9.57251e-05	up	XP_022827446.1 myrosinase 1-like [Spodoptera litura]
LOC118270372	-1.06399	0.000836226	down	XP_022827452.1 ER membrane protein complex subunit 6 [Spodoptera litura]
LOC118270429	-1.35554	0.0189298	down	XP_022827683.1 28S ribosomal protein S10, mitochondrial [Spodoptera litura]
LOC118270460	2.03227	7.31493e-05	up	XP_022827267.1 cytochrome P450 4V2-like [Spodoptera litura]
LOC118270461	4.6657	0.00436531	up	AGO62010.1 cytochrome P450 CYP340L1 [Spodoptera frugiperda]
LOC118270644	-5.83281	0.00787798	down	XP_022827225.1 cytochrome P450 4C1-like [Spodoptera litura]
LOC118270648	-2.94977	0.0224236	down	_
LOC118270723	-4.89653	6.31827e-09	down	XP_022827489.1 uncharacterized protein LOC111357139 [Spodoptera litura]
LOC118270797	-2.15424	0.0031926	down	XP_022827220.1 uncharacterized protein LOC111356966 [Spodoptera litura]
LOC118270894	-1.12526	9.80008e-05	down	XP_026736209.1 uncharacterized protein LOC113499841 isoform X3 [Trichoplusia ni]
LOC118270906	-1.18147	0.00368261	down	XP_022823902.1 AF4/FMR2 family member 3 [Spodoptera litura]
LOC118271187	2.12237	0.000404705	up	XP_022823818.1 gastric triacylglycerol lipase-like [Spodoptera litura]
LOC118272136	-1.90147	0.00950101	down	KOB75488.1 Ecto-nucleotidase [Operophtera brumata]
LOC118272216	1.39715	0.0177653	up	XP_022823077.1 uncharacterized protein LOC111354038 [Spodoptera litura]
LOC118272408	-2.78026	0.00384057	down	XP_022830099.1 uncharacterized protein LOC111358933 isoform X2 [Spodoptera litura]
LOC118272613	2.19571	0.00135668	up	XP_022830018.1 cholinesterase 1-like [Spodoptera litura]
LOC118272717	1.26229	0.000462883	up	XP_022830004.1 sphingosine kinase 1 [Spodoptera litura]
LOC118272937	-2.37861	0.0317992	down	XP_022821612.1 uncharacterized protein LOC111353040 isoform X1 [Spodoptera litura]
LOC118273156	-3.55564	0.021931	down	XP_022821106.1 venom serine carboxypeptidase-like [Spodoptera litura]
LOC118273283	1.54388	0.00205147	up	XP_022822274.1 lipase member H-like [Spodoptera litura]
LOC118273288	-5.20157	0.00950101	down	XP_026731637.1 uncharacterized protein LOC113496572 [Trichoplusia ni]
LOC118273345	1.03428	0.0447006	up	XP_022821187.1 negative elongation factor E isoform X1 [Spodoptera litura]
LOC118273382	5.02846	0.00639179	up	PCG73740.1 hypothetical protein B5V51_14482 [Heliothis virescens]
LOC118273412	-4.42304	0.00341611	down	KOB67148.1 Retrotransposable element, partial [Operophtera brumata]
LOC118274493	1.80598	4.46589e-05	up	_
LOC118274532	-3.47323	0.00130244	down	XP_022822010.1 uncharacterized protein LOC111353284 [Spodoptera litura]
LOC118274553	-2.42931	0.0224236	down	ABB92835.1 prophenoloxidase subunit 2 [Spodoptera frugiperda]
LOC118274648	-2.47651	0.00631701	down	XP_022831655.1 glucose dehydrogenase [FAD, quinone]-like [Spodoptera litura]
LOC118274650	-3.73133	0.00243643	down	XP_022831656.1 glucose dehydrogenase [FAD, quinone]-like [Spodoptera litura]
LOC118274700	1.29527	0.0162367	up	XP_022831960.1 apolipoprotein D-like [Spodoptera litura]
LOC118274789	-2.38212	0.0409752	down	ABB92834.1 prophenoloxidase subunit 1 [Spodoptera frugiperda]
LOC118274846	-3.12561	0.0264947	down	XP_022832140.1 farnesol dehydrogenase-like [Spodoptera litura]
LOC118274988	1.78439	0.0227941	up	XP_022837599.1 uncharacterized protein LOC111364790 [Spodoptera litura]
LOC118275234	-2.64055	0.00856101	down	ABB92835.1 prophenoloxidase subunit 2 [Spodoptera frugiperda]
LOC118275592	-5.65174	6.34973e-05	down	XP_022822016.1 uncharacterized protein LOC111353289 [Spodoptera litura]
LOC118275859	1.47366	0.0128671	up	XP_022817844.1 uncharacterized protein LOC111350470 [Spodoptera litura]
LOC118275915	4.13427	0.0379177	up	XP_022817842.1 uncharacterized protein LOC111350468 [Spodoptera litura]
LOC118275992	-7.94005	0.0189298	down	XP_022828070.1 uncharacterized protein LOC111357557 [Spodoptera litura]
LOC118276257	1.16213	2.81381e-06	up	XP_022828105.1 PI-PLC X domain-containing protein 3-like [Spodoptera litura]
LOC118276338	-6.56564	4.61762e-06	down	XP_022828363.1 uncharacterized protein LOC111357788 [Spodoptera litura]
LOC118276339	-9.24898	0.000237427	down	XP_022828069.1 uncharacterized protein LOC111357556 [Spodoptera litura]
LOC118276688	-1.1548	0.000346643	down	XP_022828592.1 E3 ubiquitin-protein ligase CBL-B-B isoform X2 [Spodoptera litura]
LOC118276707	1.27158	0.0214476	up	XP_022828648.1 uncharacterized protein LOC111358010 [Spodoptera litura]
LOC118276806	-3.18051	0.00645551	down	XP_022822010.1 uncharacterized protein LOC111353284 [Spodoptera litura]
LOC118277375	-1.5872	0.0323906	down	XP_022818366.1 protein 4.1 homolog isoform X1 [Spodoptera litura]
LOC118277914	1.13607	2.36175e-05	up	XP_022815603.1 transient receptor potential channel pyrexia-like [Spodoptera litura]
LOC118278683	-3.46916	0.0436622	down	XP_022819070.1 galectin-9-like isoform X2 [Spodoptera litura]
LOC118278744	-3.93252	0.0153605	down	XP_022819117.1 hemolin-like [Spodoptera litura]
LOC118278774	-5.35578	0.0421996	down	XP_022819070.1 galectin-9-like isoform X2 [Spodoptera litura]
LOC118278953	-3.81537	0.0233849	down	XP_022819117.1 hemolin-like [Spodoptera litura]
LOC118279027	-2.19008	0.0225405	down	XP_022821357.1 transmembrane protease serine 9-like [Spodoptera litura]
LOC118279121	-2.32587	0.0260178	down	XP_022837666.1 uncharacterized protein LOC111364845 isoform X1 [Spodoptera litura]
LOC118279245	2.46193	0.0419868	up	XP_022837601.1 uncharacterized protein LOC111364792 [Spodoptera litura]
LOC118279864	-3.35747	0.0211514	down	XP_022817338.1 gelsolin-related protein of 125 kDa-like [Spodoptera litura]
LOC118279918	-7.25237	1.51038e-14	down	XP_022817220.1 uncharacterized protein LOC111350041 [Spodoptera litura]
LOC118279953	-1.76928	0.0227941	down	XP_022817294.1 aldo-keto reductase AKR2E4-like isoform X1 [Spodoptera litura]
LOC118280069	-2.53544	0.0224236	down	XP_022816829.1 uncharacterized protein LOC111349810 [Spodoptera litura]
LOC118280079	-2.95945	0.0287988	down	XP_022817296.1 aldo-keto reductase AKR2E4-like isoform X1 [Spodoptera litura]
LOC118280092	1.3924	0.0198006	up	XP_022816918.1 uncharacterized protein LOC111349853 isoform X28 [Spodoptera litura]
LOC118280125	-1.36826	0.029187	down	XP_022817114.1 guanine nucleotide-binding protein G(f) subunit alpha-like [Spodoptera litura]
LOC118280705	1.20695	0.0328063	up	XP_022837116.1 facilitated trehalose transporter Tret1-like [Spodoptera litura]
LOC118280767	-3.10898	0.0227941	down	XP_022836548.1 vitellogenin-like [Spodoptera litura]
LOC118280768	-3.23475	0.00329412	down	XP_022836900.1 vitellogenin-like [Spodoptera litura]
LOC118280769	-4.44233	7.69608e-19	down	XP_026730673.1 uncharacterized protein LOC113495876 [Trichoplusia ni]
LOC118281162	-4.73583	1.02465e-06	down	XP_026736363.1 uncharacterized protein LOC113499952 [Trichoplusia ni]
LOC118281859	-1.00699	0.0235701	down	XP_022830723.1 signal peptidase complex subunit 1 [Spodoptera litura]
LOC118282204	1.52101	0.0328063	up	PCG75826.1 hypothetical protein B5V51_10878 [Heliothis virescens]
LOC118282238	1.4484	0.0445602	up	XP_022816218.1 protein lin-28 homolog isoform X3 [Spodoptera litura]
LOC118282298	1.84173	0.00908584	up	XP_022816120.1 heat shock protein 68-like [Spodoptera litura]
LOC118282479	-3.66992	0.0174975	down	XP_022816716.1 uncharacterized protein LOC111349731 [Spodoptera litura]
