# Supplementary material for: Host Transcriptome Analysis of Spodoptera frugiperda Larvae Parasitized by Microplitis manilae
Source: Insects. 2023 Jan 17;14(2):100. doi: 10.3390/insects14020100 (PMC9966743; doi:10.3390/insects14020100)
Supplement: Supplementary file 1 [file insects-14-00100-s001.zip › Table S6. The common DEGs involved in metabolism in at least two time points after parasitization.xlsx]

## Sheet: Sheet1
Table S6. The common DEGs involved in metabolism in at least two time points after parasitization
Gene ID	log2 Fold change			NR_tophit_description
	P2/NP2	P24/NP24	P48/NP48
LOC118261988	3.62088	0.299829	1.06767	XP_022816313.1 pancreatic triacylglycerol lipase-like [Spodoptera litura]
LOC118262272	2.02853	0.38942	1.25492	XP_022823953.1 neuropathy target esterase sws isoform X3 [Spodoptera litura]
LOC118262895	2.24332	0.484964	0.945948	XP_022824489.1 myotubularin-related protein 2 [Spodoptera litura]
LOC118263977	20.0227	0	1.10932	XP_022830560.1 myrosinase 1-like [Spodoptera litura]
LOC118264156	0.372618	0.413598	0.885167	XP_022831124.1 facilitated trehalose transporter Tret1-like [Spodoptera litura]
LOC118264734	8.39737	0.00780208	0.793906	XP_022830935.1 aldo-keto reductase AKR2E4-like [Spodoptera litura]
LOC118265320	0.39691	0.331676	0.134129	XP_022830858.1 15-hydroxyprostaglandin dehydrogenase [NAD(+)]-like [Spodoptera litura]
LOC118265425	0.44706	2.65663	1.11823	AHY99690.1 UDP-glycosyltransferase 46A6 [Spodoptera littoralis]
LOC118265846	0.252831	0.0563767	1.04063	XP_026763097.1 pupal cuticle protein 36-like [Galleria mellonella]
LOC118266013	0.341621	0.0623871	0.895013	XP_026763097.1 pupal cuticle protein 36-like [Galleria mellonella]
LOC118266198	2.81614	0.469913	0.615355	XP_022814689.1 putative phosphatidate phosphatase [Spodoptera litura]
LOC118266466	0.231735	0.86818	0.369623	XP_022816068.1 putative phosphatidate phosphatase [Spodoptera litura]
LOC118266656	2.437	0.328367	0.796165	AFP20584.1 NADPH cytochrome P450 oxidoreductase [Spodoptera littoralis]
LOC118266675	0.348766	0.443306	1.39047	XP_022819858.1 serine hydrolase-like protein [Spodoptera litura]
LOC118267144	7.38346	0.00695994	0.234167	CAX16638.1 putative C1A cysteine protease precursor [Spodoptera frugiperda]
LOC118267597	2.01923	1.33439	2.40676	XP_022826901.1 chymotrypsin-2-like [Spodoptera litura]
LOC118267759	2.06238	1.43023	3.34331	XP_022826901.1 chymotrypsin-2-like [Spodoptera litura]
LOC118267765	2.70672	0.132933	0.806163	XP_022827163.1 xanthine dehydrogenase 1-like [Spodoptera litura]
LOC118268763	2.38533	10.1191	1.09428	XP_022814244.1 carboxypeptidase M isoform X2 [Spodoptera litura]
LOC118268806	2.78472	3.4401	1.99042	XP_022814244.1 carboxypeptidase M isoform X2 [Spodoptera litura]
LOC118269475	0.387076	0.113006	0.548533	XP_022813954.1 4-hydroxyphenylpyruvate dioxygenase-like [Spodoptera litura]
LOC118269492	3.52519	13.7704	3.72382	XP_022814243.1 carboxypeptidase M isoform X1 [Spodoptera litura]
LOC118269824	2.20317	0.117398	0.285781	XP_022826163.1 carboxylesterase 4A isoform X1 [Spodoptera litura]
LOC118270773	0.239941	0.395711	1.06702	XP_022827348.1 facilitated trehalose transporter Tret1-like [Spodoptera litura]
LOC118272089	2.30298	3.98618	0.944064	XP_021194420.1 carboxylesterase 1E [Helicoverpa armigera]
LOC118272148	2.1386	0.147055	0.897757	XP_022835155.1 cGMP-dependent protein kinase, isozyme 2 forms cD4/T1/T3A/T3B-like isoform X2 [Spodoptera litura]
LOC118272191	0.450967	3.3055	0.34935	XP_022822751.1 diphosphomevalonate decarboxylase [Spodoptera litura]
LOC118272996	3.33317	0.214537	1.23333	XP_022820788.1 aromatic-L-amino-acid decarboxylase [Spodoptera litura]
LOC118273341	2.65752	0.392139	0.990911	XP_022820486.1 lysosomal thioesterase PPT2 homolog isoform X1 [Spodoptera litura]
LOC118274094	3.31567	2.68916	2.5252	XP_022824615.1 cytochrome P450 6B6-like [Spodoptera litura]
LOC118274648	1.1832	10.3499	0.178815	XP_022831655.1 glucose dehydrogenase [FAD, quinone]-like [Spodoptera litura]
LOC118274795	0.130252	0.167355	1.42743	XP_022832187.1 cytochrome P450 4C1-like [Spodoptera litura]
LOC118274970	17.4105	0.195243	0.777391	XP_022831707.1 fatty acid synthase-like isoform X1 [Spodoptera litura]
LOC118275041	3.31593	0.277755	0.885568	XP_022831707.1 fatty acid synthase-like isoform X1 [Spodoptera litura]
LOC118275076	2.74962	0.243197	0.972773	XP_022832053.1 ceramide synthase 5-like isoform X3 [Spodoptera litura]
LOC118276201	2.62769	0.0217375	0.214711	XP_021190103.1 aminoacylase-1-like [Helicoverpa armigera]
LOC118277017	3.1505	0.316684	1.0374	XP_022828697.1 ceramide phosphoethanolamine synthase [Spodoptera litura]
LOC118277526	2.94433	0.247685	1.08696	XP_022818283.1 phosphoenolpyruvate carboxykinase [GTP]-like isoform X1 [Spodoptera litura]
LOC118277561	4.60373	0.0126433	0.311401	CAX16639.1 putative C1A cysteine protease precursor [Spodoptera frugiperda]
LOC118278677	2.49331	0.45975	1.01072	XP_022818810.1 serine/threonine-protein kinase 10 [Spodoptera litura]
LOC118278997	2.99152	0.291634	0.678037	XP_022835177.1 UDP-glucose 6-dehydrogenase [Spodoptera litura]
LOC118279343	0.412259	0.294601	0.980799	XP_022837621.1 uridine phosphorylase 1-like isoform X1 [Spodoptera litura]
LOC118280114	4.82932	0.429903	1.0536	XP_022816961.1 pyruvate dehydrogenase (acetyl-transferring) kinase, mitochondrial [Spodoptera litura]
LOC118280261	0.184328	10.4871	1.08874	XP_022824221.1 putative fatty acyl-CoA reductase CG5065 [Spodoptera litura]
LOC118282408	0.410111	0.148855	2.61759	XP_022816442.1 cytochrome P450 4c21-like [Spodoptera litura]
LOC118282416	0.420539	0.143134	4.65797	XP_022816442.1 cytochrome P450 4c21-like [Spodoptera litura]
