# Supplementary material for: Host Transcriptome Analysis of Spodoptera frugiperda Larvae Parasitized by Microplitis manilae
Source: Insects. 2023 Jan 17;14(2):100. doi: 10.3390/insects14020100 (PMC9966743; doi:10.3390/insects14020100)
Supplement: Supplementary file 1 [file insects-14-00100-s001.zip › Table S7. The common DEGs involved in immunity in at least two time points after parasitization.xlsx]

## Sheet: Sheet1
Table S7. The common DEGs involved in immunity in at least two time points after parasitization
Gene ID	log2 Fold change			NR_tophit_description
	P2/NP2	P24/NP24	P48/NP48
LOC118262736	3.18978	2.13448	1.42194	XP_022824161.1 serine protease inhibitor 88Ea-like [Spodoptera litura]
LOC118266761	2.77073	0.125307	0.288283	XP_022819319.1 hemocytin [Spodoptera litura]
LOC118266849	32.5382	0.0285043	0.324151	XP_022819319.1 hemocytin [Spodoptera litura]
LOC118274553	2.44941	0.019568	0.185128	ABB92835.1 prophenoloxidase subunit 2 [Spodoptera frugiperda]
LOC118274789	2.74238	0.02489	0.19088	ABB92834.1 prophenoloxidase subunit 1 [Spodoptera frugiperda]
LOC118275234	2.31439	0.0141852	0.159331	ABB92835.1 prophenoloxidase subunit 2 [Spodoptera frugiperda]
LOC118280749	3.66813	0.16488	0.618839	ABB92836.1 scavenger receptor SR-C-like protein [Spodoptera frugiperda]
